# Supplementary material for: ﻿Taxonomic reassessment of the Lycodon rufozonatus species complex (Serpentes, Colubridae), with re-evaluation of Dinodon rufozonatum walli, and description of a new species from north-central Vietnam
Source: Zookeys. 2025 Sep 15;1251:293–322. doi: 10.3897/zookeys.1251.157817 (PMC12455217; doi:10.3897/zookeys.1251.157817)
Supplement: XML Treatment for Lycodon rufozonatus [file zookeys.1251.157817-treatment1.xml]

<!DOCTYPE tp:taxon-treatment
  PUBLIC "-//TaxonX//DTD Taxonomic Treatment Publishing DTD v0 20100105//EN" "tax-treatment-NSO.dtd">
<tp:taxon-treatment xmlns:tp="http://www.plazi.org/taxpub"><tp:treatment-meta><kwd-group><label>Taxon classification</label><kwd>
                <named-content content-type="kingdom">Animalia</named-content>
              </kwd></kwd-group><mixed-citation publication-type="journal"><person-group><name><surname>Nguyen</surname><given-names>Tan Van</given-names></name><name><surname>Poyarkov</surname><given-names>Nikolay A.</given-names></name><name><surname>Vogel</surname><given-names>Gernot</given-names></name></person-group><article-title>﻿Taxonomic reassessment of the <italic><tp:taxon-name><tp:taxon-name-part taxon-name-part-type="genus" reg="Lycodon">Lycodon</tp:taxon-name-part> <tp:taxon-name-part taxon-name-part-type="species" reg="rufozonatus">rufozonatus</tp:taxon-name-part></tp:taxon-name></italic> species complex (<tp:taxon-name><tp:taxon-name-part taxon-name-part-type="suborder">Serpentes</tp:taxon-name-part></tp:taxon-name>, <tp:taxon-name><tp:taxon-name-part taxon-name-part-type="family">Colubridae</tp:taxon-name-part></tp:taxon-name>), with re-evaluation of <italic><tp:taxon-name><tp:taxon-name-part taxon-name-part-type="genus" reg="Dinodon">Dinodon</tp:taxon-name-part> <tp:taxon-name-part taxon-name-part-type="species" reg="rufozonatum">rufozonatum</tp:taxon-name-part> <tp:taxon-name-part taxon-name-part-type="subspecies" reg="walli">walli</tp:taxon-name-part></tp:taxon-name></italic>, and description of a new species from north-central Vietnam</article-title><source>Zookeys</source><day>15</day><month>09</month><year>2025</year><volume>1251</volume><fpage>293</fpage><lpage>322</lpage><pub-id pub-id-type="doi">10.3897/zookeys.1251.157817</pub-id></mixed-citation></tp:treatment-meta><tp:nomenclature><label>﻿</label><tp:taxon-name><object-id xmlns:xlink="http://www.w3.org/1999/xlink" content-type="arpha" xlink:type="simple">B0F727D8-A135-52E9-ACB6-875E50E43E07</object-id>
              <tp:taxon-name-part taxon-name-part-type="genus" reg="Lycodon">Lycodon</tp:taxon-name-part>
              <tp:taxon-name-part taxon-name-part-type="species" reg="rufozonatus">rufozonatus</tp:taxon-name-part>
            </tp:taxon-name><tp:taxon-authority>Cantor, 1842</tp:taxon-authority><xref ref-type="table" rid="T2">Tables 2</xref><xref ref-type="fig" rid="F3">, Fig. 3</xref><xref ref-type="supplementary-material" rid="S1">; Suppl. material 1: table S1, figs S4–S11</xref><tp:nomenclature-citation-list><tp:nomenclature-citation><tp:taxon-name>
                  <tp:taxon-name-part taxon-name-part-type="genus" reg="Lycodon">Lycodon</tp:taxon-name-part> <tp:taxon-name-part taxon-name-part-type="species" reg="rufo-zonatus">rufo-zonatus</tp:taxon-name-part></tp:taxon-name><comment><xref ref-type="bibr" rid="B6">Cantor (1842</xref>: 483) — Holotype: NHMUK [The Natural History Museum, London, UK] 1843.7.21.36 donated by T. Cantor. Type locality: Chusan (now Zhoushan) Islands, Zhejiang Province, China.</comment></tp:nomenclature-citation><tp:nomenclature-citation><tp:taxon-name>
                  <tp:taxon-name-part taxon-name-part-type="genus" reg="Dinodon">Dinodon</tp:taxon-name-part> <tp:taxon-name-part taxon-name-part-type="species" reg="cancellatum">cancellatum</tp:taxon-name-part></tp:taxon-name><comment>Duméril &amp; Bibron in <xref ref-type="bibr" rid="B11">Duméril et al. 1854</xref>: 447. Holotype: not traced. Type locality: unknown, probably from China (see <xref ref-type="bibr" rid="B48">Stejneger 1907</xref>).</comment></tp:nomenclature-citation><tp:nomenclature-citation><tp:taxon-name>
                  <tp:taxon-name-part taxon-name-part-type="genus" reg="Coronella">Coronella</tp:taxon-name-part> <tp:taxon-name-part taxon-name-part-type="species" reg="striata">striata</tp:taxon-name-part></tp:taxon-name><comment>Hallowell, 1856: 152. Syntypes: ANSP 3477–78. Type locality: Ningpo (now Ningbo), Zhejiang Province, China.</comment></tp:nomenclature-citation><tp:nomenclature-citation><tp:taxon-name>
                  <tp:taxon-name-part taxon-name-part-type="genus" reg="Dinodon">Dinodon</tp:taxon-name-part> <tp:taxon-name-part taxon-name-part-type="species" reg="rufozonatus">rufozonatus</tp:taxon-name-part> <tp:taxon-name-part taxon-name-part-type="infraspecific-rank">var.</tp:taxon-name-part> <tp:taxon-name-part taxon-name-part-type="variety" reg="formosana">formosana</tp:taxon-name-part></tp:taxon-name><comment>Boettger, 1885: 125. Holotype: SMF 18045. Type locality: Formosa, now Taiwan.</comment></tp:nomenclature-citation><tp:nomenclature-citation><tp:taxon-name>
                  <tp:taxon-name-part taxon-name-part-type="genus" reg="Dinodon">Dinodon</tp:taxon-name-part> <tp:taxon-name-part taxon-name-part-type="species" reg="rufozonatum">rufozonatum</tp:taxon-name-part> <tp:taxon-name-part taxon-name-part-type="subspecies" reg="williamsi">williamsi</tp:taxon-name-part></tp:taxon-name><comment>Schmidt, 1925: 2. Holotype: AMNH 17453. Type locality: Changsha City, Hunan Province, China.</comment></tp:nomenclature-citation><tp:nomenclature-citation><tp:taxon-name>
                  <tp:taxon-name-part taxon-name-part-type="genus" reg="Dinodon">Dinodon</tp:taxon-name-part> <tp:taxon-name-part taxon-name-part-type="species" reg="rufozonatum">rufozonatum</tp:taxon-name-part> <tp:taxon-name-part taxon-name-part-type="subspecies" reg="yunnanense">yunnanense</tp:taxon-name-part></tp:taxon-name><comment>Mell, 1931: 2007. Syntypes: ZMB 52629–31, ZMB 27711. Type locality: Talifu (now Dali City), Yunnan Province, China.</comment></tp:nomenclature-citation></tp:nomenclature-citation-list></tp:nomenclature><tp:treatment-sec sec-type="material" id="SECID0EWEBG"><title>Material examined.</title><p>A total of 61 specimens (32 males and 29 females) were examined; see in Suppl. material <xref ref-type="supplementary-material" rid="S1">1</xref>: table S1.</p></tp:treatment-sec><tp:treatment-sec sec-type="material" id="SECID0EAFBG"><title>Referred materials.</title><p>A total of 14 specimens were used for reference (seven males, six females and one sex unknown) and were reported by <xref ref-type="bibr" rid="B11">Duméril et al. (1854)</xref>, <xref ref-type="bibr" rid="B23">Maki (1931)</xref>, and <xref ref-type="bibr" rid="B63">Yang and Rao (2008)</xref>; see in Suppl. material <xref ref-type="supplementary-material" rid="S1">1</xref>: table S1.</p></tp:treatment-sec><tp:treatment-sec sec-type="diagnosis" id="SECID0EWFBG"><title>Diagnosis.</title><p>Larger-sized species have a maximum snout-vent length of up to 1122 mm; a loreal slight entering the eye (rarely not); dorsal scales in 17 (19 or 21)–17 (19)–15 (16 or 17) rows, smooth throughout (rarely very faintly keeled posteriorly); 186–216 ventrals; 60–88 subcaudals, paired; cloacal plate undivided; eight supralabials with 3–5 touching the eye; one preocular, two postoculars; temporals 2+3; ground colour back with 60–106 red narrow crossbands on body and tail; ventral surface of body uniform cream, ventral surface of tail heavily dark speckled, not banded (based on <xref ref-type="bibr" rid="B6">Cantor 1842</xref>; <xref ref-type="bibr" rid="B11">Duméril et al. 1854</xref>; <xref ref-type="bibr" rid="B15">Hallowell 1856</xref>; <xref ref-type="bibr" rid="B4">Boettger 1885</xref>; <xref ref-type="bibr" rid="B45">Schmidt 1925</xref>; <xref ref-type="bibr" rid="B25">Mell 1931</xref>; <xref ref-type="bibr" rid="B23">Maki 1931</xref>; <xref ref-type="bibr" rid="B63">Yang and Rao 2008</xref>; this study).</p></tp:treatment-sec><tp:treatment-sec sec-type="description" id="SECID0E3GBG"><title>Description of the holotype</title><p>(<bold>Fig. <xref ref-type="fig" rid="F3">3</xref>)</bold>: The body is robust and slightly laterally compressed. The tail is relatively long, thin, and tapering. The head is elongated, longer than wide, and moderately flattened, with a distinct separation from the neck. The snout is elongated, flattened, and slightly projects beyond the lower jaw. The nostrils are relatively large, positioned dorsolaterally, and round in shape. The eyes are relatively large, with vertical pupils.</p><fig id="F3" position="float" orientation="portrait"><object-id xmlns:xlink="http://www.w3.org/1999/xlink" content-type="doi" xlink:type="simple">10.3897/zookeys.1251.157817.figure3</object-id><object-id xmlns:xlink="http://www.w3.org/1999/xlink" content-type="arpha" xlink:type="simple">B3D4BA66-A912-5EE1-9AF7-3C9DD918A87E</object-id><label>Figure 3.</label><caption><p><italic><tp:taxon-name><tp:taxon-name-part taxon-name-part-type="genus" reg="Lycodon">Lycodon</tp:taxon-name-part> <tp:taxon-name-part taxon-name-part-type="species" reg="rufozonatus">rufozonatus</tp:taxon-name-part></tp:taxon-name></italic> in preservative – Specimen NHMUK 1843.7.21.36 (holotype, adult male): general dorsal view (A); general ventral view (B); lateral view of the head, right side (C); lateral view of the head, left side (D); dorsal view of the head (E); ventral view of the head (F). Photographs by GV.</p></caption><graphic xmlns:xlink="http://www.w3.org/1999/xlink" xlink:href="zookeys-1251-293_article-157817__-g003.jpg" position="float" orientation="portrait" xlink:type="simple" id="oo_1416273.jpg"><uri content-type="original_file" xlink:type="simple">https://binary.pensoft.net/fig/1416273</uri></graphic></fig><p><bold><italic>Body size</italic>.</bold><abbrev xmlns:xlink="http://www.w3.org/1999/xlink" xlink:title="snout-vent length" id="ABBRID0EIIBG" xlink:type="simple">SVL</abbrev> 370 mm, <abbrev xmlns:xlink="http://www.w3.org/1999/xlink" xlink:title="tail length" id="ABBRID0EMIBG" xlink:type="simple">TaL</abbrev> 92 mm; ratio <abbrev xmlns:xlink="http://www.w3.org/1999/xlink" xlink:title="relative tail length" id="ABBRID0EQIBG" xlink:type="simple">TaL/TL</abbrev> 0.199.</p><p><bold><italic>Body scalation</italic>.</bold> Dorsal scale rows 17–17–15, all smooth; scales of the vertebral row not enlarged; no apical pits; 198 ventrals; 74 subcaudals, all paired; cloacal plate undivided.</p><p><bold><italic>Head scalation</italic>.</bold> Rostral heptagonal, wider than high, slightly visible from above; nasal single, elongated; nasal surrounded by the first two supralabials, rostral, internasal, and prefrontal; internasals two, curved, slightly wider than longer, in contact with rostral anteriorly, nasal, and prefrontal; two prefrontals, large, subrectangular, prefrontal slightly shorter than frontal; prefrontals in contact with internasals, nasals, preoculars, and frontal; frontal rather small, pentagonal, tapering posteriorly, shorter than the distance from tip of snout to frontal; parietals longer than wide, in contact approximately the length of the frontal; 1/1 supraocular, distinctly wider than high, in contact with prefrontal; 1/1 loreal, contacting eye; 1/1 preocular, large, higher than wide, in broad contact with prefrontal; subocular absent; 1/2 postoculars; 2+3 temporals; 8/8 supralabials, first and second in contact with nasal, second and third contact with loreal, third and fifth in contact with eye, six and seven largest; infralabials 10/10, first pair in broad contact with each other, first to fifth in contact with anterior pair of chin shields; posterior chin shields smaller than anterior ones, separated from each other by a pair of small scales.</p><p><bold><italic>Colouration in preservative</italic>.</bold> The dorsal surface is blackish-brown, with 60 pale transverse crossbands on the body and 20 on the tail. The head is black, featuring a distinct inverted V-shaped marking on the nape. The ventral surface is cream-coloured, gradually becoming darker toward the cloaca, while the ventral surface of the tail is entirely dark.</p></tp:treatment-sec><tp:treatment-sec sec-type="description" id="SECID0EJJBG"><title>General description and variation</title><p>(see Table <xref ref-type="table" rid="T2">2</xref>; Suppl. material <xref ref-type="supplementary-material" rid="S1">1</xref>: table S1, figs S4–S11). Morphology variation based on 61 examined specimens as well as data morphology of 14 specimens were reported by <xref ref-type="bibr" rid="B11">Duméril et al. (1854)</xref>, <xref ref-type="bibr" rid="B23">Maki (1931)</xref>, and <xref ref-type="bibr" rid="B63">Yang and Rao (2008)</xref>. The longest known specimen is 1,349 mm long (adult female; <abbrev xmlns:xlink="http://www.w3.org/1999/xlink" xlink:title="snout-vent length" id="ABBRID0EDKBG" xlink:type="simple">SVL</abbrev> 1145 mm, <abbrev xmlns:xlink="http://www.w3.org/1999/xlink" xlink:title="tail length" id="ABBRID0EHKBG" xlink:type="simple">TaL</abbrev> 204 mm, ZMB 24830A). The longest known male is 1,323 mm long (<abbrev xmlns:xlink="http://www.w3.org/1999/xlink" xlink:title="snout-vent length" id="ABBRID0ELKBG" xlink:type="simple">SVL</abbrev> 1122 mm, <abbrev xmlns:xlink="http://www.w3.org/1999/xlink" xlink:title="tail length" id="ABBRID0EPKBG" xlink:type="simple">TaL</abbrev> 201 mm; ZMB 19329). Body elongated; head distinct from neck, markedly flattened; eye medium; pupil vertically oval; rostral triangular, broader than high, clear visible from above; internasals as broad as long, approximately half the length of the prefrontal; prefrontal shorter than frontal; frontal hexagonal; parietals large, longer than wide; nasal divided; one loreal, nearly rectangular, narrowing posteriorly, protruding somewhat beneath preocular, usually entering the eye or not, not in entering with internasals; one (rarely absent or two) preocular; two (single) postoculars; two (single) anterior temporals; three posterior temporals (two); eight (seven or nice) supralabials, 1<sup>st</sup> and 2<sup>nd</sup><abbrev xmlns:xlink="http://www.w3.org/1999/xlink" xlink:title="supralabials" id="ABBRID0EXKBG" xlink:type="simple">SL</abbrev> in contact with the nasal, 2<sup>nd</sup> and 3<sup>rd</sup><abbrev xmlns:xlink="http://www.w3.org/1999/xlink" xlink:title="supralabials" id="ABBRID0E6KBG" xlink:type="simple">SL</abbrev> in contact with the loreal, 3<sup>rd</sup>–5<sup>th</sup><abbrev xmlns:xlink="http://www.w3.org/1999/xlink" xlink:title="supralabials" id="ABBRID0EHLBG" xlink:type="simple">SL</abbrev> entering orbit, 6<sup>th</sup> and 7<sup>th</sup><abbrev xmlns:xlink="http://www.w3.org/1999/xlink" xlink:title="supralabials" id="ABBRID0EPLBG" xlink:type="simple">SL</abbrev> largest; ten (nice or 11) infralabials; first pair in contact each with other, 1<sup>st</sup>–5<sup>th</sup><abbrev xmlns:xlink="http://www.w3.org/1999/xlink" xlink:title="infralabials" id="ABBRID0EXLBG" xlink:type="simple">IL</abbrev> in contact with anterior chin shields, 5<sup>th</sup> and 6<sup>th</sup><abbrev xmlns:xlink="http://www.w3.org/1999/xlink" xlink:title="infralabials" id="ABBRID0E6LBG" xlink:type="simple">IL</abbrev> largest; 17 (18, 19 or 21) dorsal scale rows at head, 17 (19) dorsal scale rows at midbody, 15 (16 or 17) dorsal scale rows at vent, the upper dorsal and vertebral scale rows entirely smooth or very faintly keeled posteriorly; ventrals 186–216 (199.60 ± 7.84, <italic>n</italic> = 75), without sexual dimorphism, vertebral scale slightly enlarged, distinctly angulate laterally; cloacal plate undivided; subcaudals 60–88 (74.30 ± 7.83, <italic>n</italic> = 63), without sexual dimorphism; relative tail length 0.151–0.237 (0.196 ± 0.021, <italic>n</italic> = 63), without sexual dimorphism.</p><table-wrap id="T2" position="float" orientation="portrait"><label>Table 2.</label><caption><p>Comparison of morphological characters of <italic><tp:taxon-name><tp:taxon-name-part taxon-name-part-type="genus" reg="Lycodon">Lycodon</tp:taxon-name-part> <tp:taxon-name-part taxon-name-part-type="species" reg="duytan">duytan</tp:taxon-name-part></tp:taxon-name></italic> sp. nov. with <italic><tp:taxon-name><tp:taxon-name-part taxon-name-part-type="genus" reg="Lycodon">L.</tp:taxon-name-part> <tp:taxon-name-part taxon-name-part-type="species" reg="walli">walli</tp:taxon-name-part></tp:taxon-name></italic> stat. nov., <italic><tp:taxon-name><tp:taxon-name-part taxon-name-part-type="genus" reg="Lycodon">L.</tp:taxon-name-part> <tp:taxon-name-part taxon-name-part-type="species" reg="rufozonatus">rufozonatus</tp:taxon-name-part></tp:taxon-name></italic>, and <italic><tp:taxon-name><tp:taxon-name-part taxon-name-part-type="genus" reg="Lycodon">L.</tp:taxon-name-part> <tp:taxon-name-part taxon-name-part-type="species" reg="rosozonatus">rosozonatus</tp:taxon-name-part></tp:taxon-name></italic>. Diagnostic characters distinguishing the new species from the other three species are indicated in bold.</p></caption><table id="TID0E4YBI" rules="all"><tbody><tr><th rowspan="1" colspan="1">Species</th><th rowspan="1" colspan="1"><italic><tp:taxon-name><tp:taxon-name-part taxon-name-part-type="genus" reg="Lycodon">L.</tp:taxon-name-part> <tp:taxon-name-part taxon-name-part-type="species" reg="duytan">duytan</tp:taxon-name-part></tp:taxon-name></italic> sp. nov.</th><th rowspan="1" colspan="1"><italic><tp:taxon-name><tp:taxon-name-part taxon-name-part-type="genus" reg="Lycodon">L.</tp:taxon-name-part> <tp:taxon-name-part taxon-name-part-type="species" reg="walli">walli</tp:taxon-name-part></tp:taxon-name></italic> stat. nov.</th><th rowspan="1" colspan="1">
                      <italic>
                        <tp:taxon-name><tp:taxon-name-part taxon-name-part-type="genus" reg="Lycodon">L.</tp:taxon-name-part> <tp:taxon-name-part taxon-name-part-type="species" reg="rufozonatus">rufozonatus</tp:taxon-name-part></tp:taxon-name>
                      </italic>
                    </th><th rowspan="1" colspan="1">
                      <italic>
                        <tp:taxon-name><tp:taxon-name-part taxon-name-part-type="genus" reg="Lycodon">L.</tp:taxon-name-part> <tp:taxon-name-part taxon-name-part-type="species" reg="rosozonatus">rosozonatus</tp:taxon-name-part></tp:taxon-name>
                      </italic>
                    </th></tr><tr><td rowspan="1" colspan="1"><bold>Max <abbrev xmlns:xlink="http://www.w3.org/1999/xlink" xlink:title="snout-vent length" id="ABBRID0EJQBG" xlink:type="simple">SVL</abbrev></bold> (<bold>males</bold>, <bold>mm</bold>)</td><td rowspan="1" colspan="1">890</td><td rowspan="1" colspan="1">
                      <bold>922</bold>
                    </td><td rowspan="1" colspan="1">
                      <bold>1122</bold>
                    </td><td rowspan="1" colspan="1">
                      <bold>1060</bold>
                    </td></tr><tr><td rowspan="1" colspan="1"><bold>Max <abbrev xmlns:xlink="http://www.w3.org/1999/xlink" xlink:title="snout-vent length" id="ABBRID0ENRBG" xlink:type="simple">SVL</abbrev></bold> (<bold>females</bold>, <bold>mm</bold>)</td><td rowspan="1" colspan="1">980</td><td rowspan="1" colspan="1">
                      <bold>840</bold>
                    </td><td rowspan="1" colspan="1">
                      <bold>1145</bold>
                    </td><td rowspan="1" colspan="1">
                      <bold>866</bold>
                    </td></tr><tr><td rowspan="1" colspan="1">
                      <bold>
                        <abbrev xmlns:xlink="http://www.w3.org/1999/xlink" xlink:title="relative tail length" id="ABBRID0EQSBG" xlink:type="simple">TaL/TL</abbrev>
                      </bold>
                    </td><td rowspan="1" colspan="1">0.183–0.227 (0.198 ± 0.013, <italic>n</italic> = 9)</td><td rowspan="1" colspan="1"><bold>0.196–0.288</bold> (<bold>0.217 ± 0.016</bold>, <bold><italic>n</italic> = 33</bold>)</td><td rowspan="1" colspan="1">0.151–0.237 (0.196 ± 0.021, <italic>n</italic> = 63)</td><td rowspan="1" colspan="1">0.185–0.200 (0.191 ± 0.006, <italic>n</italic> = 5)</td></tr><tr><td rowspan="1" colspan="1">
                      <bold>
                        <abbrev xmlns:xlink="http://www.w3.org/1999/xlink" xlink:title="number of ventral scales" id="ABBRID0EYTBG" xlink:type="simple">VEN</abbrev>
                      </bold>
                    </td><td rowspan="1" colspan="1">217–230 (225.09 ± 4.01, <italic>n</italic> = 11)</td><td rowspan="1" colspan="1"><bold>164–198</bold> (<bold>187.95 ± 6.21</bold>, <bold><italic>n</italic> = 40</bold>)</td><td rowspan="1" colspan="1"><bold>186–216</bold> (<bold>199.60 ± 7.84</bold>, <bold><italic>n</italic> = 75</bold>)</td><td rowspan="1" colspan="1">219–224 (221.89 ± 1.96, <italic>n</italic> = 9)</td></tr><tr><td rowspan="1" colspan="1">
                      <bold>
                        <abbrev xmlns:xlink="http://www.w3.org/1999/xlink" xlink:title="number of subcaudal scales" id="ABBRID0EGVBG" xlink:type="simple">SC</abbrev>
                      </bold>
                    </td><td rowspan="1" colspan="1">80–95 (88.11 ± 5.64, <italic>n</italic> = 9)</td><td rowspan="1" colspan="1">71–90 (82.11 ± 4.37, <italic>n</italic> = 37)</td><td rowspan="1" colspan="1"><bold>60–88</bold> (<bold>74.30 ± 7.83</bold>, <bold><italic>n</italic> = 63</bold>)</td><td rowspan="1" colspan="1">80–85 (82.50 ± 2.89, <italic>n</italic> = 4)</td></tr><tr><td rowspan="1" colspan="1">
                      <bold><abbrev xmlns:xlink="http://www.w3.org/1999/xlink" xlink:title="number of ventral scales" id="ABBRID0EOWBG" xlink:type="simple">VEN</abbrev>+<abbrev xmlns:xlink="http://www.w3.org/1999/xlink" xlink:title="number of subcaudal scales" id="ABBRID0ESWBG" xlink:type="simple">SC</abbrev></bold>
                    </td><td rowspan="1" colspan="1">299–325 (312.78 ± 8.73, <italic>n</italic> = 9)</td><td rowspan="1" colspan="1"><bold>235–285</bold> (<bold>270.03 ± 9.45</bold>, <bold><italic>n</italic> = 37</bold>)</td><td rowspan="1" colspan="1"><bold>247–297</bold> (<bold>273.21 ± 12.58</bold>, <bold><italic>n</italic> = 63</bold>)</td><td rowspan="1" colspan="1">301–309 (305.00 ± 4.62, <italic>n</italic> = 4)</td></tr><tr><td rowspan="1" colspan="1">
                      <bold><abbrev xmlns:xlink="http://www.w3.org/1999/xlink" xlink:title="body bands" id="ABBRID0EAYBG" xlink:type="simple">BB</abbrev>+<abbrev xmlns:xlink="http://www.w3.org/1999/xlink" xlink:title="tail bands" id="ABBRID0EEYBG" xlink:type="simple">TB</abbrev></bold>
                    </td><td rowspan="1" colspan="1">54–72 (64.22 ± 6.63, <italic>n</italic> = 9)</td><td rowspan="1" colspan="1"><bold>39–51</bold> (<bold>45.40 ± 3.36</bold>, <bold><italic>n</italic> = 15</bold>)</td><td rowspan="1" colspan="1"><bold>60–106</bold> (<bold>79.06 ± 11.29</bold>, <bold><italic>n</italic> = 66</bold>)</td><td rowspan="1" colspan="1"><bold>39</bold>–<bold>42 (40.80 ± 1.30</bold>, <bold><italic>n</italic> = 5)</bold></td></tr><tr><td rowspan="1" colspan="1">
                      <bold>KSR</bold>
                    </td><td rowspan="1" colspan="1">4 or 5</td><td rowspan="1" colspan="1">
                      <bold>0</bold>
                    </td><td rowspan="1" colspan="1">
                      <bold>0</bold>
                    </td><td rowspan="1" colspan="1">2 or 3</td></tr><tr><td rowspan="1" colspan="1">
                      <bold>Body colour</bold>
                    </td><td rowspan="1" colspan="1">black</td><td rowspan="1" colspan="1">
                      <bold>black-grey or chocolate</bold>
                    </td><td rowspan="1" colspan="1">black</td><td rowspan="1" colspan="1">black</td></tr><tr><td rowspan="1" colspan="1">
                      <bold>Colour of bands</bold>
                    </td><td rowspan="1" colspan="1">pinkish orange</td><td rowspan="1" colspan="1">
                      <bold>grey-brown or dirty cream</bold>
                    </td><td rowspan="1" colspan="1">pinkish or reddish-brown</td><td rowspan="1" colspan="1">pinkish orange</td></tr><tr><td rowspan="1" colspan="1">
                      <bold>Distributions</bold>
                    </td><td rowspan="1" colspan="1">Vietnam (north-central)</td><td rowspan="1" colspan="1">Japan (endemic to Miyako &amp; Yaeyama islands)</td><td rowspan="1" colspan="1">China including Taiwan Island, Korean Peninsula, Russia (Chernigovka), Japan (Nagasaki Islands), northeast Vietnam</td><td rowspan="1" colspan="1">China (endemic in Hainan Island)</td></tr><tr><td rowspan="1" colspan="1">
                      <bold>References</bold>
                    </td><td rowspan="1" colspan="1">This study</td><td rowspan="1" colspan="1"><xref ref-type="bibr" rid="B48">Stejneger (1907)</xref>; <xref ref-type="bibr" rid="B23">Maki (1931)</xref>; <xref ref-type="bibr" rid="B50">Takara (1962)</xref>; This study</td><td rowspan="1" colspan="1"><xref ref-type="bibr" rid="B11">Duméril and Bibron (1854)</xref>; <xref ref-type="bibr" rid="B4">Boettger (1885)</xref>; <xref ref-type="bibr" rid="B15">Hallowell (1856)</xref>; <xref ref-type="bibr" rid="B48">Stejneger (1907)</xref>; <xref ref-type="bibr" rid="B45">Schmidt (1925)</xref>; <xref ref-type="bibr" rid="B25">Mell (1931)</xref>; <xref ref-type="bibr" rid="B23">Maki (1931)</xref>; <xref ref-type="bibr" rid="B50">Takara (1962)</xref>; <xref ref-type="bibr" rid="B63">Yang and Rao (2008)</xref>; This study</td><td rowspan="1" colspan="1">
                      <xref ref-type="bibr" rid="B27">Nguyen and Vogel (2025)</xref>
                    </td></tr></tbody></table></table-wrap><p><bold><italic>Colouration</italic>.</bold> The dorsal surface of the body and tail is blackish, with 42–78 narrow red or orange-pink crossbands on the body and 15–30 on the tail. Each pale crossband is ~1–3 dorsal scales wide, interconnecting to divide the ground colour into elliptical patches. The ventral surface of the body is uniformly cream, while the ventral surface of the tail is heavily speckled with dark markings. The head is black, with conspicuously red-margined plates and a distinct inverted V-shaped marking on the nape. Pale stripes extend downward from the top of the temporal scales to the last supralabial scale.</p></tp:treatment-sec><tp:treatment-sec sec-type="etymology" id="SECID0E15BG"><title>Etymology.</title><p>The species name consists of two Latin adjectives, <italic>rufus</italic> (meaning red) and <italic>zonatus</italic> (meaning banded), literally meaning “red-banded”. We recommend the following common names for this species: Red-banded Wolf Snake (in English); Grosszahnnatter (in German); Северный краснопоясный волкозуб “Severyni krasnopoyasnyi volkozub” (in Russian); 赤链蛇 “Chì liàn shé” (in Chinese); 능구렁이 “Neung-guleong-I” (in South Korean); アカマダラ “Akamadara” (in Japanese); Rắn khuyết dải thân đỏ (in Vietnamese).</p></tp:treatment-sec><tp:treatment-sec sec-type="distribution" id="SECID0EM6BG"><title>Distribution</title><p>(Fig. <xref ref-type="fig" rid="F1">1</xref>). <bold>China</bold>: This species is widely distributed across the country, occurring in the provinces of Anhui, Beijing, Chongqing, Fujian, Gansu, Guangdong, Guangxi, Guizhou, Hainan, Henan, Hebei, Hubei, Hunan, Jilin, Jiangsu, Jiangxi, Liaoning, Sichuan, Shandong, Shanghai, Shanxi, Shaanxi, Tianjin, Yunnan, and Zhejiang (<xref ref-type="bibr" rid="B66">Zhao and Adler 1993</xref>; <xref ref-type="bibr" rid="B58">Wang et al. 2021</xref>; this study). <bold>Taiwan</bold>: This species is very common and widely distributed throughout the island (C.W. You, pers. obs.). <bold>South Korea</bold>: It is likely to be common in the country and has been recorded in Incheon City, Gangwon Province, Seoul City, and Busan City (<xref ref-type="bibr" rid="B46">Shin et al. 2024</xref>; this study). <bold>Japan</bold>: Reported from Uotsuri and Tsushima Islands, Nagasaki Prefecture (<xref ref-type="bibr" rid="B21">Li et al. 2017</xref>; <xref ref-type="bibr" rid="B26">Morikawa and Inoue 2025</xref>). <bold>Russia</bold>: Recorded in Nezhino, Chernigovka, and the Posyet districts, all within the southern part of Primorsky Krai (<xref ref-type="bibr" rid="B24">Maslov and Kotlobay 1998</xref>; <xref ref-type="bibr" rid="B21">Li et al. 2017</xref>; <xref ref-type="bibr" rid="B49">Sundukov 2025</xref>). <bold>Vietnam</bold>: We confirm the occurrence of this species in northeastern Vietnam, including Tuyen Quang Province (Na Hang <abbrev xmlns:xlink="http://www.w3.org/1999/xlink" xlink:title="Nature Reserve" id="ABBRID0EDBAI" xlink:type="simple">NR</abbrev>, based on specimen ROM 30814; see Suppl. material <xref ref-type="supplementary-material" rid="S1">1</xref>: fig. S9A), Vinh Phuc Province (Tam Dao <abbrev xmlns:xlink="http://www.w3.org/1999/xlink" xlink:title="National Park" id="ABBRID0ELBAI" xlink:type="simple">NP</abbrev>, based on specimen ROM 34615; see Suppl. material <xref ref-type="supplementary-material" rid="S1">1</xref>: fig. S9B), and an individual observed in Tay Yen Tu <abbrev xmlns:xlink="http://www.w3.org/1999/xlink" xlink:title="Nature Reserve" id="ABBRID0ETBAI" xlink:type="simple">NR</abbrev>, Bac Giang Province (see Suppl. material <xref ref-type="supplementary-material" rid="S1">1</xref>: fig. S11D). Additional records from previously reported locations are discussed below. <bold>Laos</bold>: The record from Xiengkhouang Province (<xref ref-type="bibr" rid="B7">Deuve 1970</xref>) was later revised as <italic><tp:taxon-name><tp:taxon-name-part taxon-name-part-type="genus" reg="Lycodon">Lycodon</tp:taxon-name-part> <tp:taxon-name-part taxon-name-part-type="species" reg="meridionalis">meridionalis</tp:taxon-name-part></tp:taxon-name></italic> Bourret (<xref ref-type="bibr" rid="B35">Orlov and Ryabov 2004</xref>; this study).</p></tp:treatment-sec><tp:treatment-sec sec-type="natural history" id="SECID0EQCAI"><title>Natural history notes.</title><p>This species is common in China, Taiwan, and South Korea but is rare in Russia, Japan, and Vietnam (<xref ref-type="bibr" rid="B2">Ananjeva et al. 2006</xref>; this study). It is an oviparous species occurring in a wide range of habitats, including plains, hills, and montane areas, from boreal to tropical forests. It is also found in villages and other rural areas, typically near water bodies, at elevations of ca 850–1,170 m <abbrev xmlns:xlink="http://www.w3.org/1999/xlink" xlink:title="above sea level" id="ABBRID0E1CAI" xlink:type="simple">asl</abbrev>. This species is primarily nocturnal and terrestrial but has been occasionally observed swimming. Its diet includes a wide range of vertebrates. Prey items include fish and toads, such as <tp:taxon-name><tp:taxon-name-part taxon-name-part-type="genus" reg="Duttaphrynus">Duttaphrynus</tp:taxon-name-part> <tp:taxon-name-part taxon-name-part-type="uncertainty-rank">cf.</tp:taxon-name-part> <tp:taxon-name-part taxon-name-part-type="species" reg="gymnauchen">gymnauchen</tp:taxon-name-part></tp:taxon-name> (Bleeker) and <italic><tp:taxon-name><tp:taxon-name-part taxon-name-part-type="genus" reg="Bufo">Bufo</tp:taxon-name-part> <tp:taxon-name-part taxon-name-part-type="species" reg="gargarizans">gargarizans</tp:taxon-name-part></tp:taxon-name></italic> Cantor; frogs, including <italic><tp:taxon-name><tp:taxon-name-part taxon-name-part-type="genus" reg="Pelophylax">Pelophylax</tp:taxon-name-part> <tp:taxon-name-part taxon-name-part-type="species" reg="nigromaculatus">nigromaculatus</tp:taxon-name-part></tp:taxon-name></italic> (Hallowell), <italic><tp:taxon-name><tp:taxon-name-part taxon-name-part-type="genus" reg="Fejervarya">Fejervarya</tp:taxon-name-part> <tp:taxon-name-part taxon-name-part-type="species" reg="limnocharis">limnocharis</tp:taxon-name-part></tp:taxon-name></italic> (Gravenhorst), <italic><tp:taxon-name><tp:taxon-name-part taxon-name-part-type="genus" reg="Fejervarya">F.</tp:taxon-name-part> <tp:taxon-name-part taxon-name-part-type="species" reg="kawamurai">kawamurai</tp:taxon-name-part></tp:taxon-name></italic> Tjong, Matsui, Kuramoto, Nishioka &amp; Sumida, <tp:taxon-name><tp:taxon-name-part taxon-name-part-type="genus" reg="Kaloula">Kaloula</tp:taxon-name-part> <tp:taxon-name-part taxon-name-part-type="uncertainty-rank">cf.</tp:taxon-name-part> <tp:taxon-name-part taxon-name-part-type="species" reg="pulchra">pulchra</tp:taxon-name-part></tp:taxon-name> Gray, <tp:taxon-name><tp:taxon-name-part taxon-name-part-type="genus" reg="Limnonectes">Limnonectes</tp:taxon-name-part> <tp:taxon-name-part taxon-name-part-type="uncertainty-rank">cf.</tp:taxon-name-part> <tp:taxon-name-part taxon-name-part-type="species" reg="fujianensis">fujianensis</tp:taxon-name-part></tp:taxon-name> Ye &amp; Fei, and <italic><tp:taxon-name><tp:taxon-name-part taxon-name-part-type="genus" reg="Polypedates">Polypedates</tp:taxon-name-part> <tp:taxon-name-part taxon-name-part-type="species" reg="braueri">braueri</tp:taxon-name-part></tp:taxon-name></italic> (Vogt); and lizards such as <italic><tp:taxon-name><tp:taxon-name-part taxon-name-part-type="genus" reg="Diploderma">Diploderma</tp:taxon-name-part> <tp:taxon-name-part taxon-name-part-type="species" reg="polygonatum">polygonatum</tp:taxon-name-part></tp:taxon-name></italic> Hallowell, <italic><tp:taxon-name><tp:taxon-name-part taxon-name-part-type="genus" reg="Plestiodon">Plestiodon</tp:taxon-name-part> <tp:taxon-name-part taxon-name-part-type="species" reg="elegans">elegans</tp:taxon-name-part></tp:taxon-name></italic> (Boulenger), tail fragments of <italic><tp:taxon-name><tp:taxon-name-part taxon-name-part-type="genus" reg="Scincella">Scincella</tp:taxon-name-part> <tp:taxon-name-part taxon-name-part-type="species" reg="vandenburghi">vandenburghi</tp:taxon-name-part></tp:taxon-name></italic> (Schmidt), and <italic><tp:taxon-name><tp:taxon-name-part taxon-name-part-type="genus" reg="Gekko">Gekko</tp:taxon-name-part> <tp:taxon-name-part taxon-name-part-type="species" reg="japonicus">japonicus</tp:taxon-name-part></tp:taxon-name></italic> (Duméril &amp; Bibron). It also preys on other snakes, including <italic><tp:taxon-name><tp:taxon-name-part taxon-name-part-type="genus" reg="Oocatochus">Oocatochus</tp:taxon-name-part> <tp:taxon-name-part taxon-name-part-type="species" reg="rufodorsatus">rufodorsatus</tp:taxon-name-part></tp:taxon-name></italic> (Cantor), eggs of <italic><tp:taxon-name><tp:taxon-name-part taxon-name-part-type="genus" reg="Elaphe">Elaphe</tp:taxon-name-part> <tp:taxon-name-part taxon-name-part-type="species" reg="climacophora">climacophora</tp:taxon-name-part></tp:taxon-name></italic> (Boie), and <italic><tp:taxon-name><tp:taxon-name-part taxon-name-part-type="genus" reg="Gloydius">Gloydius</tp:taxon-name-part> <tp:taxon-name-part taxon-name-part-type="species" reg="tsushimaensis">tsushimaensis</tp:taxon-name-part></tp:taxon-name></italic> (Isogawa, Moriya &amp; Mitsui), as well as young birds, rats, and even domestic animals such as a guinea pig (<xref ref-type="bibr" rid="B37">Pope 1935</xref>; <xref ref-type="bibr" rid="B26">Morikawa and Inoue 2025</xref>; TVN, pers. obs.). Females lay clutches of more than ten eggs (<xref ref-type="bibr" rid="B37">Pope 1935</xref>; <xref ref-type="bibr" rid="B8">Dieckmann et al. 2010</xref>).</p></tp:treatment-sec><tp:treatment-sec><!--Section generated to contain objects referenced in tp:taxon-treatment.--><supplementary-material xmlns:xlink="http://www.w3.org/1999/xlink" id="S1" position="float" orientation="portrait" xlink:type="simple"><object-id content-type="arpha" xlink:type="simple">21DD9F8E-F66C-56C2-9216-1A08B83FF4B1</object-id><label>Supplementary material 1</label><caption><p>Additional information</p></caption><ext-link xlink:type="simple" ext-link-type="doi" xlink:href="10.3897/zookeys.1251.157817.suppl1">https://doi.org/10.3897/zookeys.1251.157817.suppl1</ext-link><statement content-type="dataType"><label>Data type</label><p>pdf</p></statement><statement content-type="notes"><label>Explanation note</label><p><bold>fig. S1.</bold> Bayesian tree of the <italic><tp:taxon-name><tp:taxon-name-part taxon-name-part-type="genus" reg="Lycodon">Lycodon</tp:taxon-name-part></tp:taxon-name></italic> spp. based on the partial sequences of Cyt <italic>b</italic> gene. <bold>fig. S2.</bold> Maximum likelihood tree of the <italic><tp:taxon-name><tp:taxon-name-part taxon-name-part-type="genus" reg="Lycodon">Lycodon</tp:taxon-name-part></tp:taxon-name></italic> spp. based on the partial sequences of Cyt <italic>b</italic> gene. <bold>fig. S3.</bold><abbrev xlink:title="Principal Components Analysis" id="ABBRID0EASBK" xlink:type="simple">PCA</abbrev> scatter plots of <italic><tp:taxon-name><tp:taxon-name-part taxon-name-part-type="genus" reg="Lycodon">Lycodon</tp:taxon-name-part> <tp:taxon-name-part taxon-name-part-type="species" reg="duytan">duytan</tp:taxon-name-part></tp:taxon-name></italic> sp. nov, <italic><tp:taxon-name><tp:taxon-name-part taxon-name-part-type="genus" reg="Lycodon">L.</tp:taxon-name-part> <tp:taxon-name-part taxon-name-part-type="species" reg="rufozonatus">rufozonatus</tp:taxon-name-part></tp:taxon-name></italic>, and <italic><tp:taxon-name><tp:taxon-name-part taxon-name-part-type="genus" reg="Lycodon">L.</tp:taxon-name-part> <tp:taxon-name-part taxon-name-part-type="species" reg="walli">walli</tp:taxon-name-part></tp:taxon-name></italic> stat. nov. <bold>fig. S4.</bold><italic><tp:taxon-name><tp:taxon-name-part taxon-name-part-type="genus" reg="Lycodon">Lycodon</tp:taxon-name-part> <tp:taxon-name-part taxon-name-part-type="species" reg="rufozonatus">rufozonatus</tp:taxon-name-part></tp:taxon-name></italic> in preservative – Specimen ANSP 3477 (syntype of <italic><tp:taxon-name><tp:taxon-name-part taxon-name-part-type="genus" reg="Coronella">Coronella</tp:taxon-name-part> <tp:taxon-name-part taxon-name-part-type="species" reg="striata">striata</tp:taxon-name-part></tp:taxon-name></italic>). <bold>fig. S5.</bold><italic><tp:taxon-name><tp:taxon-name-part taxon-name-part-type="genus" reg="Lycodon">Lycodon</tp:taxon-name-part> <tp:taxon-name-part taxon-name-part-type="species" reg="rufozonatus">rufozonatus</tp:taxon-name-part></tp:taxon-name></italic> in preservative – Specimen NMBE 1016377 (topotype of <italic><tp:taxon-name><tp:taxon-name-part taxon-name-part-type="genus" reg="Coronella">Coronella</tp:taxon-name-part> <tp:taxon-name-part taxon-name-part-type="species" reg="striata">striata</tp:taxon-name-part></tp:taxon-name></italic>). <bold>fig. S6.</bold><italic><tp:taxon-name><tp:taxon-name-part taxon-name-part-type="genus" reg="Lycodon">Lycodon</tp:taxon-name-part> <tp:taxon-name-part taxon-name-part-type="species" reg="rufozonatus">rufozonatus</tp:taxon-name-part></tp:taxon-name></italic> in preservative – Specimen SMF 18045 (holotype of <tp:taxon-name><tp:taxon-name-part taxon-name-part-type="genus" reg="Dinodon">Dinodon</tp:taxon-name-part> <tp:taxon-name-part taxon-name-part-type="species" reg="rufozonatus">rufozonatus</tp:taxon-name-part> <tp:taxon-name-part taxon-name-part-type="infraspecific-rank">var.</tp:taxon-name-part> <tp:taxon-name-part taxon-name-part-type="variety" reg="formosana">formosana</tp:taxon-name-part></tp:taxon-name>). <bold>fig. S7.</bold><italic><tp:taxon-name><tp:taxon-name-part taxon-name-part-type="genus" reg="Lycodon">Lycodon</tp:taxon-name-part> <tp:taxon-name-part taxon-name-part-type="species" reg="rufozonatus">rufozonatus</tp:taxon-name-part></tp:taxon-name></italic> in preservative – specimen FMNH 7529 (paratype of <italic><tp:taxon-name><tp:taxon-name-part taxon-name-part-type="genus" reg="Dinodon">Dinodon</tp:taxon-name-part> <tp:taxon-name-part taxon-name-part-type="species" reg="rufozonatum">rufozonatum</tp:taxon-name-part> <tp:taxon-name-part taxon-name-part-type="subspecies" reg="williamsi">williamsi</tp:taxon-name-part></tp:taxon-name></italic>). <bold>fig. S8.</bold><italic><tp:taxon-name><tp:taxon-name-part taxon-name-part-type="genus" reg="Lycodon">Lycodon</tp:taxon-name-part> <tp:taxon-name-part taxon-name-part-type="species" reg="rufozonatus">rufozonatus</tp:taxon-name-part></tp:taxon-name></italic> (all syntypes of <italic><tp:taxon-name><tp:taxon-name-part taxon-name-part-type="genus" reg="Dinodon">Dinodon</tp:taxon-name-part> <tp:taxon-name-part taxon-name-part-type="species" reg="rufozonatum">rufozonatum</tp:taxon-name-part> <tp:taxon-name-part taxon-name-part-type="subspecies" reg="yunnanense">yunnanense</tp:taxon-name-part></tp:taxon-name></italic>) in preservative. <bold>fig. S9.</bold><italic><tp:taxon-name><tp:taxon-name-part taxon-name-part-type="genus" reg="Lycodon">Lycodon</tp:taxon-name-part> <tp:taxon-name-part taxon-name-part-type="species" reg="rufozonatus">rufozonatus</tp:taxon-name-part></tp:taxon-name></italic> in preservative. <bold>fig. S11.</bold><italic><tp:taxon-name><tp:taxon-name-part taxon-name-part-type="genus" reg="Lycodon">Lycodon</tp:taxon-name-part> <tp:taxon-name-part taxon-name-part-type="species" reg="rufozonatus">rufozonatus</tp:taxon-name-part></tp:taxon-name></italic> in life in South Korea and Taiwan, China. <bold>fig. S12.</bold><italic><tp:taxon-name><tp:taxon-name-part taxon-name-part-type="genus" reg="Lycodon">Lycodon</tp:taxon-name-part> <tp:taxon-name-part taxon-name-part-type="species" reg="walli">walli</tp:taxon-name-part></tp:taxon-name></italic> stat. nov. in preservative – Specimen KUZ R62233. <bold>fig. S13.</bold><italic><tp:taxon-name><tp:taxon-name-part taxon-name-part-type="genus" reg="Lycodon">Lycodon</tp:taxon-name-part> <tp:taxon-name-part taxon-name-part-type="species" reg="walli">walli</tp:taxon-name-part></tp:taxon-name></italic> stat. nov. in life in Japan. <bold>fig. S14.</bold><italic><tp:taxon-name><tp:taxon-name-part taxon-name-part-type="genus" reg="Lycodon">Lycodon</tp:taxon-name-part> <tp:taxon-name-part taxon-name-part-type="species" reg="duytan">duytan</tp:taxon-name-part></tp:taxon-name></italic> sp. nov. in life – specimen DTU 541. <bold>table S1.</bold> Measurements and scale counts of <italic><tp:taxon-name><tp:taxon-name-part taxon-name-part-type="genus" reg="Lycodon">Lycodon</tp:taxon-name-part> <tp:taxon-name-part taxon-name-part-type="species" reg="rufozonatus">rufozonatus</tp:taxon-name-part></tp:taxon-name></italic> species complex. <bold>table S2.</bold> Summary statistics of the principal components analysis (<abbrev xlink:title="Principal Components Analysis" id="ABBRID0E2ZBK" xlink:type="simple">PCA</abbrev>). <bold>table S3.</bold> DNA sequences, voucher specimens, GenBank accession numbers of <italic><tp:taxon-name><tp:taxon-name-part taxon-name-part-type="genus" reg="Lycodon">Lycodon</tp:taxon-name-part></tp:taxon-name></italic> and outgroup taxa used in this study. <bold>table S4.</bold> The species delimitation results of Bayesian PTP (<abbrev xlink:title="Bayesian implementation of Poisson Tree Processes model" id="ABBRID0EK1BK" xlink:type="simple">bPTP</abbrev>) and <abbrev xlink:title="Assemble Species by Automatic Partitioning" id="ABBRID0EO1BK" xlink:type="simple">ASAP</abbrev> with Jukes-Cantor distance (JC69) and Kimura (K80) ts/tv 2.0. <bold>table S5.</bold> Acronyms of museums and other natural history collections mentioned in this study. <bold>table S6.</bold> Uncorrected (“p”) distance matrix showing percentage pairwise genetic divergence (cytochrome b) between <italic><tp:taxon-name><tp:taxon-name-part taxon-name-part-type="genus" reg="Lycodon">Lycodon</tp:taxon-name-part> <tp:taxon-name-part taxon-name-part-type="species" reg="duytan">duytan</tp:taxon-name-part></tp:taxon-name></italic> sp. nov. and closely related species. <bold>table S7.</bold> List of localities of the <italic><tp:taxon-name><tp:taxon-name-part taxon-name-part-type="genus" reg="Lycodon">Lycodon</tp:taxon-name-part> <tp:taxon-name-part taxon-name-part-type="species" reg="duytan">duytan</tp:taxon-name-part></tp:taxon-name></italic> sp. nov., <italic><tp:taxon-name><tp:taxon-name-part taxon-name-part-type="genus" reg="Lycodon">L.</tp:taxon-name-part> <tp:taxon-name-part taxon-name-part-type="species" reg="walli">walli</tp:taxon-name-part></tp:taxon-name></italic> stat. nov., <italic><tp:taxon-name><tp:taxon-name-part taxon-name-part-type="genus" reg="Lycodon">L.</tp:taxon-name-part> <tp:taxon-name-part taxon-name-part-type="species" reg="rufozonatus">rufozonatus</tp:taxon-name-part></tp:taxon-name></italic>, and <italic><tp:taxon-name><tp:taxon-name-part taxon-name-part-type="genus" reg="Lycodon">L.</tp:taxon-name-part> <tp:taxon-name-part taxon-name-part-type="species" reg="rosozonatus">rosozonatus</tp:taxon-name-part></tp:taxon-name></italic> appearing on Fig. <xref ref-type="fig" rid="F1">1</xref>.</p></statement><media xlink:href="zookeys-1251-293_article-157817__-s001.pdf" mimetype="application" mime-subtype="pdf" position="float" orientation="portrait" xlink:type="simple" id="oo_1416276.pdf"><uri content-type="original_file" xlink:type="simple">https://binary.pensoft.net/file/1416276</uri></media><permissions><license xlink:type="simple"><license-p>This dataset is made available under the Open Database License (http://opendatacommons.org/licenses/odbl/1.0/). The Open Database License (ODbL) is a license agreement intended to allow users to freely share, modify, and use this Dataset while maintaining this same freedom for others, provided that the original source and author(s) are credited.</license-p></license></permissions><attrib specific-use="authors">Tan Van Nguyen, Nikolay A. Poyarkov, Gernot Vogel</attrib></supplementary-material><fig id="F1" position="float" orientation="portrait"><object-id xmlns:xlink="http://www.w3.org/1999/xlink" content-type="doi" xlink:type="simple">10.3897/zookeys.1251.157817.figure1</object-id><object-id xmlns:xlink="http://www.w3.org/1999/xlink" content-type="arpha" xlink:type="simple">F1B0A2F6-CFED-5412-96BA-A904B337E994</object-id><label>Figure 1.</label><caption><p>Distribution ranges of the <italic><tp:taxon-name><tp:taxon-name-part taxon-name-part-type="genus" reg="Lycodon">Lycodon</tp:taxon-name-part> <tp:taxon-name-part taxon-name-part-type="species" reg="rufozonatus">rufozonatus</tp:taxon-name-part></tp:taxon-name></italic> species complex in East Asia and Vietnam. Notes: numbers indicate different localities where the species have been recorded (see Suppl. material <xref ref-type="supplementary-material" rid="S1">1</xref>: table S7 for the details of localities).</p></caption><graphic xmlns:xlink="http://www.w3.org/1999/xlink" xlink:href="zookeys-1251-293_article-157817__-g001.jpg" position="float" orientation="portrait" xlink:type="simple" id="oo_1416271.jpg"><uri content-type="original_file" xlink:type="simple">https://binary.pensoft.net/fig/1416271</uri></graphic></fig></tp:treatment-sec><ref-list><ref id="B48"><mixed-citation xmlns:xlink="http://www.w3.org/1999/xlink" xlink:type="simple"><person-group><name name-style="western"><surname>Stejneger</surname><given-names>LH</given-names></name></person-group> (<year>1907</year>) Herpetology of Japan and adjacent territory. Bulletin of the United States National Museum (58), i–xx, 1–577. [409 figs, 35 pls] <ext-link xlink:href="10.5479/si.03629236.58.i" ext-link-type="doi" xlink:type="simple">https://doi.org/10.5479/si.03629236.58.i</ext-link></mixed-citation></ref><ref id="B23"><mixed-citation xmlns:xlink="http://www.w3.org/1999/xlink" xlink:type="simple"><person-group><name name-style="western"><surname>Maki</surname><given-names>M</given-names></name></person-group> (<year>1931</year>) <source>A monograph of the snakes of Japan.</source><publisher-name>Dai-ichi Shobo</publisher-name>, <publisher-loc>Tokyo</publisher-loc>, <size units="page">240 pp</size>.</mixed-citation></ref><ref id="B50"><mixed-citation xmlns:xlink="http://www.w3.org/1999/xlink" xlink:type="simple"><person-group><name name-style="western"><surname>Takara</surname><given-names>T</given-names></name></person-group> (<year>1962</year>) <article-title>Studies on the terrestrial snakes in the Ryukyu Archipelago.</article-title><source>Science Bulletin of the Agriculture and Home Economics Division</source><volume>9</volume>: <fpage>1</fpage>–<lpage>202</lpage>. [in Japanese]</mixed-citation></ref><ref id="B11"><mixed-citation xmlns:xlink="http://www.w3.org/1999/xlink" xlink:type="simple"><person-group><name name-style="western"><surname>Duméril</surname><given-names>AMC</given-names></name><name name-style="western"><surname>Bibron</surname><given-names>G</given-names></name><name name-style="western"><surname>Duméril</surname><given-names>AHA</given-names></name></person-group> (<year>1854</year>) Erpétologie générale ou histoire naturelle complète des reptiles. Tome septième-Première partie. Comprenant l’histoire des serpents non venimeux. Librairie Encyclopédique de Roret, Paris, vii + 780 pp. [in French] <ext-link xlink:href="10.5962/bhl.title.112278" ext-link-type="doi" xlink:type="simple">https://doi.org/10.5962/bhl.title.112278</ext-link></mixed-citation></ref><ref id="B4"><mixed-citation xmlns:xlink="http://www.w3.org/1999/xlink" xlink:type="simple"><person-group><name name-style="western"><surname>Boettger</surname><given-names>O</given-names></name></person-group> (<year>1885</year>) Materialien zur herpetologischen Fauna von China I. 1. Liste der ersten Moellendorff schen Sendung Sudchinesischer Kriechthiere. Berichte Offenbacher Ver. für Naturkund 24–25: 115–170.</mixed-citation></ref><ref id="B15"><mixed-citation xmlns:xlink="http://www.w3.org/1999/xlink" xlink:type="simple"><person-group><name name-style="western"><surname>Hallowell</surname><given-names>E</given-names></name></person-group> (<year>1856</year>) <article-title>[1857] Notes on the reptiles in the collection of the museum of the Academy of Natural Sciences. Proceedings.</article-title><source>Academy of Natural Sciences of Philadelphia</source><volume>8</volume>(<issue>4</issue>): <fpage>146</fpage>–<lpage>153</lpage>.</mixed-citation></ref><ref id="B45"><mixed-citation xmlns:xlink="http://www.w3.org/1999/xlink" xlink:type="simple"><person-group><name name-style="western"><surname>Schmidt</surname><given-names>KP</given-names></name></person-group> (<year>1925</year>) New Chinese amphibians and reptiles. American Museum Novitates, 1–3.</mixed-citation></ref><ref id="B25"><mixed-citation xmlns:xlink="http://www.w3.org/1999/xlink" xlink:type="simple"><person-group><name name-style="western"><surname>Mell</surname><given-names>R</given-names></name></person-group> (<year>1931</year>) <source>Beiträge zur fauna Sinica. IV. Grundzuge einer Ökologie der chinesischen Reptilien und einer herpetologischen Tiergeographie Chinas.</source><publisher-name>Walter de Gruyter</publisher-name>, <publisher-loc>Berlin</publisher-loc>, <size units="page">282 pp</size>.</mixed-citation></ref><ref id="B63"><mixed-citation xmlns:xlink="http://www.w3.org/1999/xlink" xlink:type="simple"><person-group><name name-style="western"><surname>Yang</surname><given-names>DT</given-names></name><name name-style="western"><surname>Rao</surname><given-names>DQ</given-names></name></person-group> (<year>2008</year>) <source><tp:taxon-name><tp:taxon-name-part taxon-name-part-type="class">Amphibia</tp:taxon-name-part></tp:taxon-name> and <tp:taxon-name><tp:taxon-name-part taxon-name-part-type="class">Reptilia</tp:taxon-name-part></tp:taxon-name> of Yunnan.</source><publisher-name>Kunming</publisher-name>, <publisher-loc>Yunnan Publishing Group Corporation, Yunnan Science</publisher-loc>, <size units="page">411 pp</size>.</mixed-citation></ref><ref id="B27"><mixed-citation xmlns:xlink="http://www.w3.org/1999/xlink" xlink:type="simple"><person-group><name name-style="western"><surname>Nguyen</surname><given-names>TV</given-names></name><name name-style="western"><surname>Vogel</surname><given-names>G</given-names></name></person-group> (<year>2025</year>) <article-title>A new species of the <italic><tp:taxon-name><tp:taxon-name-part taxon-name-part-type="genus">Lycodon</tp:taxon-name-part></tp:taxon-name></italic> Fitzinger, 1826 from Northern part of the Truong Son Mountains, Central Vietnam (Reptiles, <tp:taxon-name><tp:taxon-name-part taxon-name-part-type="order">Squamata</tp:taxon-name-part></tp:taxon-name>, <tp:taxon-name><tp:taxon-name-part taxon-name-part-type="family">Colubridae</tp:taxon-name-part></tp:taxon-name>).</article-title><source>Zootaxa</source><volume>5570</volume>(<issue>3</issue>): <fpage>484</fpage>–<lpage>510</lpage>. <ext-link xlink:href="10.11646/zootaxa.5570.3.3" ext-link-type="doi" xlink:type="simple">https://doi.org/10.11646/zootaxa.5570.3.3</ext-link></mixed-citation></ref><ref id="B6"><mixed-citation xmlns:xlink="http://www.w3.org/1999/xlink" xlink:type="simple"><person-group><name name-style="western"><surname>Cantor</surname><given-names>T</given-names></name></person-group> (<year>1842</year>) <article-title>General features of Chusan, with remarks on the flora and fauna of that island.</article-title><source>Annals &amp; Magazine of Natural History</source><volume>1</volume>(<issue>9</issue>): <fpage>481</fpage>–<lpage>493</lpage>. <ext-link xlink:href="10.1080/03745484209445368" ext-link-type="doi" xlink:type="simple">https://doi.org/10.1080/03745484209445368</ext-link></mixed-citation></ref><ref id="B66"><mixed-citation xmlns:xlink="http://www.w3.org/1999/xlink" xlink:type="simple"><person-group><name name-style="western"><surname>Zhao</surname><given-names>EM</given-names></name><name name-style="western"><surname>Adler</surname><given-names>K</given-names></name></person-group> (<year>1993</year>) <source><italic>Herpetology of China</italic>. Contributions to Herpetology, 10.</source><publisher-name>Society for the Study of Amphibians and Reptiles</publisher-name>, <publisher-loc>Oxford (Ohio)</publisher-loc>, <size units="page">522 pp</size>.</mixed-citation></ref><ref id="B58"><mixed-citation xmlns:xlink="http://www.w3.org/1999/xlink" xlink:type="simple"><person-group><name name-style="western"><surname>Wang</surname><given-names>K</given-names></name><name name-style="western"><surname>Yu</surname><given-names>ZB</given-names></name><name name-style="western"><surname>Vogel</surname><given-names>G</given-names></name><name name-style="western"><surname>Che</surname><given-names>J</given-names></name></person-group> (<year>2021</year>) <article-title>Contribution to the taxonomy of the genus <italic><tp:taxon-name><tp:taxon-name-part taxon-name-part-type="genus">Lycodon</tp:taxon-name-part></tp:taxon-name></italic> H. Boie in Fitzinger, 1827 (<tp:taxon-name><tp:taxon-name-part taxon-name-part-type="class">Reptilia</tp:taxon-name-part></tp:taxon-name>: <tp:taxon-name><tp:taxon-name-part taxon-name-part-type="order">Squamata</tp:taxon-name-part></tp:taxon-name>: <tp:taxon-name><tp:taxon-name-part taxon-name-part-type="family">Colubridae</tp:taxon-name-part></tp:taxon-name>) in China, with description of two new species and resurrection and elevation of <italic><tp:taxon-name><tp:taxon-name-part taxon-name-part-type="genus">Dinodon</tp:taxon-name-part> <tp:taxon-name-part taxon-name-part-type="species">septentrionale</tp:taxon-name-part> <tp:taxon-name-part taxon-name-part-type="subspecies">chapaense</tp:taxon-name-part></tp:taxon-name></italic> Angel, Bourret, 1933.</article-title><source>Zoological Research</source><volume>42</volume>(<issue>1</issue>): <fpage>62</fpage>–<lpage>86</lpage>. <ext-link xlink:href="10.24272/j.issn.2095-8137.2020.286" ext-link-type="doi" xlink:type="simple">https://doi.org/10.24272/j.issn.2095-8137.2020.286</ext-link></mixed-citation></ref><ref id="B46"><mixed-citation xmlns:xlink="http://www.w3.org/1999/xlink" xlink:type="simple"><person-group><name name-style="western"><surname>Shin</surname><given-names>YC</given-names></name><name name-style="western"><surname>Heo</surname><given-names>KM</given-names></name><name name-style="western"><surname>Othman</surname><given-names>SN</given-names></name><name name-style="western"><surname>Jiang</surname><given-names>Y</given-names></name><name name-style="western"><surname>Min</surname><given-names>MS</given-names></name><name name-style="western"><surname>Borzee</surname><given-names>A</given-names></name></person-group> (<year>2024</year>) <article-title>Tracing the geographic origin of a non-native Red-banded Snake (<tp:taxon-name><tp:taxon-name-part taxon-name-part-type="family">Colubridae</tp:taxon-name-part></tp:taxon-name>: <italic><tp:taxon-name><tp:taxon-name-part taxon-name-part-type="genus">Lycodon</tp:taxon-name-part> <tp:taxon-name-part taxon-name-part-type="species">rufozonatus</tp:taxon-name-part></tp:taxon-name></italic>) found on Jeju Island, Republic of Korea.</article-title><source>Herpetologica</source><volume>80</volume>(<issue>1</issue>): <fpage>30</fpage>–<lpage>39</lpage>. <ext-link xlink:href="10.1655/Herpetologica-D-23-00014" ext-link-type="doi" xlink:type="simple">https://doi.org/10.1655/Herpetologica-D-23-00014</ext-link></mixed-citation></ref><ref id="B21"><mixed-citation xmlns:xlink="http://www.w3.org/1999/xlink" xlink:type="simple"><person-group><name name-style="western"><surname>Li</surname><given-names>P</given-names></name><name name-style="western"><surname>Zhou</surname><given-names>Z</given-names></name><name name-style="western"><surname>Guo</surname><given-names>P</given-names></name><name name-style="western"><surname>Jiang</surname><given-names>J</given-names></name><name name-style="western"><surname>Ji</surname><given-names>X</given-names></name><name name-style="western"><surname>Borkin</surname><given-names>L</given-names></name><name name-style="western"><surname>Milto</surname><given-names>K</given-names></name><name name-style="western"><surname>Golynsky</surname><given-names>E</given-names></name><name name-style="western"><surname>Rustamov</surname><given-names>A</given-names></name><name name-style="western"><surname>Munkhbayar</surname><given-names>K</given-names></name><name name-style="western"><surname>Nuridjanov</surname><given-names>D</given-names></name><name name-style="western"><surname>Kidera</surname><given-names>N</given-names></name><name name-style="western"><surname>Ota</surname><given-names>H</given-names></name></person-group> (<year>2017</year>) <italic><tp:taxon-name><tp:taxon-name-part taxon-name-part-type="genus">Lycodon</tp:taxon-name-part> <tp:taxon-name-part taxon-name-part-type="species">rufozonatus</tp:taxon-name-part></tp:taxon-name></italic>. The IUCN Red List of Threatened Species 2017: e.T192124A2043244. <ext-link xlink:href="10.2305/IUCN.UK.2017-3.RLTS.T192124A2043244.en" ext-link-type="doi" xlink:type="simple">https://doi.org/10.2305/IUCN.UK.2017-3.RLTS.T192124A2043244.en</ext-link> [Accessed on 05 April 2025]</mixed-citation></ref><ref id="B26"><mixed-citation xmlns:xlink="http://www.w3.org/1999/xlink" xlink:type="simple"><person-group><name name-style="western"><surname>Morikawa</surname><given-names>A</given-names></name><name name-style="western"><surname>Inoue</surname><given-names>T</given-names></name></person-group> (<year>2025</year>) <article-title>Six predation events by the Red-banded Snake, <italic><tp:taxon-name><tp:taxon-name-part taxon-name-part-type="genus">Lycodon</tp:taxon-name-part> <tp:taxon-name-part taxon-name-part-type="species">rufozonatus</tp:taxon-name-part></tp:taxon-name></italic> Cantor, 1842, on Tsushima Island, Japan.</article-title><source>Herpetology Notes</source><volume>18</volume>: <fpage>273</fpage>–<lpage>276</lpage>.</mixed-citation></ref><ref id="B24"><mixed-citation xmlns:xlink="http://www.w3.org/1999/xlink" xlink:type="simple"><person-group><name name-style="western"><surname>Maslov</surname><given-names>DA</given-names></name><name name-style="western"><surname>Kotlobay</surname><given-names>AA</given-names></name></person-group> (<year>1998</year>) Geographic distribution: <italic><tp:taxon-name><tp:taxon-name-part taxon-name-part-type="genus">Dinodon</tp:taxon-name-part> <tp:taxon-name-part taxon-name-part-type="species">rufozonatum</tp:taxon-name-part></tp:taxon-name></italic>. Herpetological Review 29(2): 111–112.</mixed-citation></ref><ref id="B49"><mixed-citation xmlns:xlink="http://www.w3.org/1999/xlink" xlink:type="simple"><person-group><name name-style="western"><surname>Sundukov</surname><given-names>YN</given-names></name></person-group> (<year>2025</year>) <article-title>New record of Red-banded Snake <italic><tp:taxon-name><tp:taxon-name-part taxon-name-part-type="genus">Lycodon</tp:taxon-name-part> <tp:taxon-name-part taxon-name-part-type="species">rufozonatus</tp:taxon-name-part></tp:taxon-name></italic> (<tp:taxon-name><tp:taxon-name-part taxon-name-part-type="suborder">Serpentes</tp:taxon-name-part></tp:taxon-name>: <tp:taxon-name><tp:taxon-name-part taxon-name-part-type="family">Colubridae</tp:taxon-name-part></tp:taxon-name>) in Primorsky Kray, Russia.</article-title><source>Russian Journal of Herpetology</source><volume>32</volume>(<issue>1</issue>): <fpage>77</fpage>–<lpage>79</lpage>. <ext-link xlink:href="10.30906/1026-2296-2025-32-1-77-79" ext-link-type="doi" xlink:type="simple">https://doi.org/10.30906/1026-2296-2025-32-1-77-79</ext-link></mixed-citation></ref><ref id="B7"><mixed-citation xmlns:xlink="http://www.w3.org/1999/xlink" xlink:type="simple"><person-group><name name-style="western"><surname>Deuve</surname><given-names>J</given-names></name></person-group> (<year>1970</year>) <article-title>Serpents du Laos. Mémoires O.R.S.T.O.M.</article-title><volume>39</volume>: <fpage>1</fpage>–<lpage>252</lpage>. [18 figs, 32 pls. Paris]</mixed-citation></ref><ref id="B35"><mixed-citation xmlns:xlink="http://www.w3.org/1999/xlink" xlink:type="simple"><person-group><name name-style="western"><surname>Orlov</surname><given-names>NL</given-names></name><name name-style="western"><surname>Ryabov</surname><given-names>SA</given-names></name></person-group> (<year>2004</year>) <article-title>Revalidization and change of taxonomic status of <italic><tp:taxon-name><tp:taxon-name-part taxon-name-part-type="genus">Dinodon</tp:taxon-name-part> <tp:taxon-name-part taxon-name-part-type="species">rufozonatum</tp:taxon-name-part> <tp:taxon-name-part taxon-name-part-type="subspecies">meridionale</tp:taxon-name-part></tp:taxon-name></italic> Bourret 1935 (<tp:taxon-name><tp:taxon-name-part taxon-name-part-type="suborder">Serpentes</tp:taxon-name-part></tp:taxon-name>, <tp:taxon-name><tp:taxon-name-part taxon-name-part-type="family">Colubridae</tp:taxon-name-part></tp:taxon-name>, <tp:taxon-name><tp:taxon-name-part taxon-name-part-type="subfamily">Colubrinae</tp:taxon-name-part></tp:taxon-name>).</article-title><source>Russian Journal of Herpetology</source><volume>11</volume>(<issue>3</issue>): <fpage>181</fpage>–<lpage>197</lpage>.</mixed-citation></ref><ref id="B2"><mixed-citation xmlns:xlink="http://www.w3.org/1999/xlink" xlink:type="simple"><person-group><name name-style="western"><surname>Ananjeva</surname><given-names>NB</given-names></name><name name-style="western"><surname>Orlov</surname><given-names>NL</given-names></name><name name-style="western"><surname>Khalikov</surname><given-names>RG</given-names></name><name name-style="western"><surname>Darevsky</surname><given-names>IS</given-names></name><name name-style="western"><surname>Ryabov</surname><given-names>IS</given-names></name><name name-style="western"><surname>Barabanov</surname><given-names>AV</given-names></name></person-group> (<year>2006</year>) <source>An atlas of the reptiles of North Eurasia: taxonomic diversity, distribution, conservation status. Pensoft Series Faunistica.</source><publisher-name>Pensoft Publishers</publisher-name>, <publisher-loc>Sofia-Moscow</publisher-loc>, <size units="page">245 pp</size>.</mixed-citation></ref><ref id="B37"><mixed-citation xmlns:xlink="http://www.w3.org/1999/xlink" xlink:type="simple"><person-group><name name-style="western"><surname>Pope</surname><given-names>CH</given-names></name></person-group> (<year>1935</year>) <source>The reptiles of China. Turtles, crocodilians, snakes, lizards.</source><publisher-name>American Museum of Natural History</publisher-name>, <publisher-loc>New York</publisher-loc>, <size units="page">604 pp</size>. <ext-link xlink:href="10.5962/bhl.title.12104" ext-link-type="doi" xlink:type="simple">https://doi.org/10.5962/bhl.title.12104</ext-link></mixed-citation></ref><ref id="B8"><mixed-citation xmlns:xlink="http://www.w3.org/1999/xlink" xlink:type="simple"><person-group><name name-style="western"><surname>Dieckmann</surname><given-names>S</given-names></name><name name-style="western"><surname>Norval</surname><given-names>G</given-names></name><name name-style="western"><surname>Mao</surname><given-names>JJ</given-names></name></person-group> (<year>2010</year>) <article-title>A description of an Asian king snake (<italic><tp:taxon-name><tp:taxon-name-part taxon-name-part-type="genus">Dinodon</tp:taxon-name-part> <tp:taxon-name-part taxon-name-part-type="species">rufozonatum</tp:taxon-name-part> <tp:taxon-name-part taxon-name-part-type="subspecies">rufozonatum</tp:taxon-name-part></tp:taxon-name></italic> [Cantor, 1842]) clutch size from central western Taiwan.</article-title><source>Herpetology Notes</source><volume>3</volume>: <fpage>313</fpage>–<lpage>314</lpage>.</mixed-citation></ref></ref-list></tp:taxon-treatment>
