# Supplementary material for: ﻿Taxonomic reassessment of the Lycodon rufozonatus species complex (Serpentes, Colubridae), with re-evaluation of Dinodon rufozonatum walli, and description of a new species from north-central Vietnam
Source: Zookeys. 2025 Sep 15;1251:293–322. doi: 10.3897/zookeys.1251.157817 (PMC12455217; doi:10.3897/zookeys.1251.157817)
Supplement: XML Treatment for Lycodon walli [file zookeys.1251.157817-treatment2.xml]

<!DOCTYPE tp:taxon-treatment
  PUBLIC "-//TaxonX//DTD Taxonomic Treatment Publishing DTD v0 20100105//EN" "tax-treatment-NSO.dtd">
<tp:taxon-treatment xmlns:tp="http://www.plazi.org/taxpub"><tp:treatment-meta><kwd-group><label>Taxon classification</label><kwd>
                <named-content content-type="kingdom">Animalia</named-content>
              </kwd></kwd-group><mixed-citation publication-type="journal"><person-group><name><surname>Nguyen</surname><given-names>Tan Van</given-names></name><name><surname>Poyarkov</surname><given-names>Nikolay A.</given-names></name><name><surname>Vogel</surname><given-names>Gernot</given-names></name></person-group><article-title>﻿Taxonomic reassessment of the <italic><tp:taxon-name><tp:taxon-name-part taxon-name-part-type="genus" reg="Lycodon">Lycodon</tp:taxon-name-part> <tp:taxon-name-part taxon-name-part-type="species" reg="rufozonatus">rufozonatus</tp:taxon-name-part></tp:taxon-name></italic> species complex (<tp:taxon-name><tp:taxon-name-part taxon-name-part-type="suborder">Serpentes</tp:taxon-name-part></tp:taxon-name>, <tp:taxon-name><tp:taxon-name-part taxon-name-part-type="family">Colubridae</tp:taxon-name-part></tp:taxon-name>), with re-evaluation of <italic><tp:taxon-name><tp:taxon-name-part taxon-name-part-type="genus" reg="Dinodon">Dinodon</tp:taxon-name-part> <tp:taxon-name-part taxon-name-part-type="species" reg="rufozonatum">rufozonatum</tp:taxon-name-part> <tp:taxon-name-part taxon-name-part-type="subspecies" reg="walli">walli</tp:taxon-name-part></tp:taxon-name></italic>, and description of a new species from north-central Vietnam</article-title><source>Zookeys</source><day>15</day><month>09</month><year>2025</year><volume>1251</volume><fpage>293</fpage><lpage>322</lpage><pub-id pub-id-type="doi">10.3897/zookeys.1251.157817</pub-id></mixed-citation></tp:treatment-meta><tp:nomenclature><label>﻿</label><tp:taxon-name><object-id xmlns:xlink="http://www.w3.org/1999/xlink" content-type="arpha" xlink:type="simple">EA377AFE-3463-51E3-8BC6-707390ED4F28</object-id>
              <tp:taxon-name-part taxon-name-part-type="genus" reg="Lycodon">Lycodon</tp:taxon-name-part>
              <tp:taxon-name-part taxon-name-part-type="species" reg="walli">walli</tp:taxon-name-part>
            </tp:taxon-name><tp:taxon-authority>(Stejneger, 1907)</tp:taxon-authority><tp:taxon-status xmlns:xlink="http://www.w3.org/1999/xlink" xlink:type="simple">stat. nov.</tp:taxon-status><xref ref-type="table" rid="T2">Table 2</xref><xref ref-type="fig" rid="F4">, Fig. 4</xref><xref ref-type="supplementary-material" rid="S1">, Suppl. material 1: table S1, figs S12, S13</xref><tp:nomenclature-citation-list><tp:nomenclature-citation><tp:taxon-name>
                  <tp:taxon-name-part taxon-name-part-type="genus" reg="Dinodon">Dinodon</tp:taxon-name-part> <tp:taxon-name-part taxon-name-part-type="species" reg="rufozonatus">rufozonatus</tp:taxon-name-part> <tp:taxon-name-part taxon-name-part-type="subspecies" reg="walli">walli</tp:taxon-name-part></tp:taxon-name><comment><xref ref-type="bibr" rid="B48">Stejneger 1907</xref>: 358. Holotype: USNM [National Museum of Natural History, Smithsonian Institution, Washington, USA] 34007 was collected in June 1899 by A. Owston. Type locality: Ishigaki Island, Yaeyama Group, Ryukyu Islands, Japan.</comment></tp:nomenclature-citation></tp:nomenclature-citation-list></tp:nomenclature><tp:treatment-sec sec-type="material" id="SECID0EBLAI"><title>Material examined.</title><p>Three adult males were examined; see in Suppl. material <xref ref-type="supplementary-material" rid="S1">1</xref>: table S1.</p></tp:treatment-sec><tp:treatment-sec sec-type="material" id="SECID0ELLAI"><title>Referred material.</title><p>A total of 37 specimens were used for reference (20 males and 17 females) and were reported by <xref ref-type="bibr" rid="B48">Stejneger (1907)</xref>, <xref ref-type="bibr" rid="B50">Takara (1962)</xref>, and <xref ref-type="bibr" rid="B23">Maki (1931)</xref>; see Suppl. material <xref ref-type="supplementary-material" rid="S1">1</xref>: table S1.</p></tp:treatment-sec><tp:treatment-sec sec-type="diagnosis" id="SECID0EBMAI"><title>Diagnosis.</title><p>Large-sized species, maximum snout-vent length up to 922 mm; loreal not contacting the eye; dorsal scale rows 17 (19)–17–15; all smooth at midbody; 164–198 ventrals; 71–90 subcaudals, paired; cloacal plate undivided; 8 supralabials with 3–5 touching the eye; 1 preocular, 2 postoculars; temporals 2+3; dorsum chocolate colour with dorsal crossbands grey-brown or dirty cream, wide, separate ground colour into ellipse-shaped patches, 39–51 crossbands on body and tail on tail; head grey-brown the plates conspicuously margined with pale brown; venter cream or pale yellow, no banded (based on <xref ref-type="bibr" rid="B48">Stejneger 1907</xref>; <xref ref-type="bibr" rid="B23">Maki 1931</xref>; <xref ref-type="bibr" rid="B50">Takara 1962</xref>; this study).</p></tp:treatment-sec><tp:treatment-sec sec-type="description" id="SECID0ETMAI"><title>Description of the holotype</title><p>(<bold>Fig. <xref ref-type="fig" rid="F4">4</xref>)</bold>: The body is robust and slightly laterally compressed. The tail is relatively long, thin, and tapering. The head is elongated, longer than wide, and moderately flattened, with a distinct separation from the neck. The snout is elongated, flattened, and slightly projects beyond the lower jaw. The nostrils are relatively large, positioned dorsolaterally, and rounded in shape. The eyes are relatively large, with vertical pupils.</p><fig id="F4" position="float" orientation="portrait"><object-id xmlns:xlink="http://www.w3.org/1999/xlink" content-type="doi" xlink:type="simple">10.3897/zookeys.1251.157817.figure4</object-id><object-id xmlns:xlink="http://www.w3.org/1999/xlink" content-type="arpha" xlink:type="simple">2FF38DB6-FF82-54E5-9ABE-4D60155FFF29</object-id><label>Figure 4.</label><caption><p><italic><tp:taxon-name><tp:taxon-name-part taxon-name-part-type="genus" reg="Lycodon">Lycodon</tp:taxon-name-part> <tp:taxon-name-part taxon-name-part-type="species" reg="walli">walli</tp:taxon-name-part></tp:taxon-name></italic> stat. nov. in preservative – Specimen USNM 34007 (holotype, adult male): general dorsal view (A); general ventral view (B); lateral view of the head, right side (C); lateral view of the head, left side (D); dorsal view of the head (E); ventral view of the head (F). Photographs by T. Hsu (USNM).</p></caption><graphic xmlns:xlink="http://www.w3.org/1999/xlink" xlink:href="zookeys-1251-293_article-157817__-g004.jpg" position="float" orientation="portrait" xlink:type="simple" id="oo_1416274.jpg"><uri content-type="original_file" xlink:type="simple">https://binary.pensoft.net/fig/1416274</uri></graphic></fig><p><bold><italic>Body size</italic>.</bold><abbrev xmlns:xlink="http://www.w3.org/1999/xlink" xlink:title="snout-vent length" id="ABBRID0E6NAI" xlink:type="simple">SVL</abbrev> 600 mm; <abbrev xmlns:xlink="http://www.w3.org/1999/xlink" xlink:title="tail length" id="ABBRID0EDOAI" xlink:type="simple">TaL</abbrev> 190 mm; ratio <abbrev xmlns:xlink="http://www.w3.org/1999/xlink" xlink:title="relative tail length" id="ABBRID0EHOAI" xlink:type="simple">TaL/TL</abbrev> 0.241.</p><p><bold><italic>Body scalation</italic>.</bold> Dorsal scale rows 17–17–15, all smooth; scales of the vertebral row not enlarged; no apical pit detected; 190 ventrals; 87 subcaudals, all paired; cloacal plate undivided.</p><p><bold><italic>Head scalation</italic>.</bold> Rostral heptagonal, wider than high, slightly visible from above; nasal single, elongated; nasal surrounded by the first two supralabials, rostral, internasal, and prefrontal; internasals two, curved, slightly wider than longer, in contact with rostral anteriorly, nasal, and prefrontal; prefrontals two, large, subrectangular, prefrontal length slightly shorter than frontal length; prefrontals in contact with internasals, nasals, preoculars, and frontal; frontal rather small, pentagonal, tapering posteriorly, shorter than the distance from tip of snout to frontal; parietals longer than wide, in contact approximately the length of the frontal; 1/1 supraocular, distinctly wider than high, in contact with prefrontal; 1/1 loreal, not contacting with the eye; 1/1 preocular, slightly large, higher than wide, in broad contact with prefrontal; subocular absent; 2/2 postoculars; 2+3 temporals; 8/8 supralabials, first and second in contact with nasal, second and third in contact with loreal, third and fourth in contact with eye, sixth largest; infralabials 10/10, first pair in broad contact with each other, first to fifth in contact with anterior pair of chin shields; posterior chin shields equal anterior ones, separated from each other by a small pair of scales.</p><p><bold><italic>Colouration in preservative</italic></bold>: The dorsal surface is chocolate-coloured, with 25 narrow grey-brown or dirty cream crossbands on the body and 18 on the tail. Each pale crossband is approximately one dorsal scale wide, interconnecting to divide the ground colour into elliptical patches. The ventral surface of the body is predominantly cream, but fine stippling and mottling are present, increasing in density and contrast posteriorly, especially on the tail. The head is black, with a distinct inverted V-shaped marking on the nape. Pale stripes extend downward from the top of the temporal scales to the last supralabial scale.</p></tp:treatment-sec><tp:treatment-sec sec-type="description" id="SECID0EAPAI"><title>General description and variation</title><p>(see Table <xref ref-type="table" rid="T2">2</xref>; Suppl. material <xref ref-type="supplementary-material" rid="S1">1</xref>: table S1, figs S12, S13). Morphology variation based on three examined specimens as well as data morphology of 14 specimens was reported by <xref ref-type="bibr" rid="B48">Stejneger (1907)</xref>, <xref ref-type="bibr" rid="B23">Maki (1931)</xref>, and <xref ref-type="bibr" rid="B50">Takara (1962)</xref>.</p><p>The longest known specimen is 1,165 mm long (adult male; <abbrev xmlns:xlink="http://www.w3.org/1999/xlink" xlink:title="snout-vent length" id="ABBRID0E3PAI" xlink:type="simple">SVL</abbrev> 922 mm, <abbrev xmlns:xlink="http://www.w3.org/1999/xlink" xlink:title="tail length" id="ABBRID0EAQAI" xlink:type="simple">TaL</abbrev> 243 mm, KUZ 62999). The longest known female is 960+ mm long (<abbrev xmlns:xlink="http://www.w3.org/1999/xlink" xlink:title="snout-vent length" id="ABBRID0EEQAI" xlink:type="simple">SVL</abbrev> 840 mm, <abbrev xmlns:xlink="http://www.w3.org/1999/xlink" xlink:title="tail length" id="ABBRID0EIQAI" xlink:type="simple">TaL</abbrev> 120+ mm (tail incomplete); Sci. Coll. Kyoto e). Body elongated; head distinct from neck, markedly flattened; eye medium; pupil vertically oval; rostral triangular, broader than high, clearly visible from above; internasals as broad as long, approximately half the length of the prefrontal; prefrontal shorter than frontal; frontal hexagonal; parietals large, longer than wide; nasal divided; one loreal, nearly rectangular, narrowing posteriorly, protruding somewhat beneath the preocular, not entering the eye and internasals; one preocular; two postoculars; two anterior temporals; three posterior temporals; eight (7) supralabials, 1<sup>st</sup> and 2<sup>nd</sup><abbrev xmlns:xlink="http://www.w3.org/1999/xlink" xlink:title="supralabials" id="ABBRID0EQQAI" xlink:type="simple">SL</abbrev> in contact with the nasal, 2<sup>nd</sup> and 3<sup>rd</sup><abbrev xmlns:xlink="http://www.w3.org/1999/xlink" xlink:title="supralabials" id="ABBRID0EYQAI" xlink:type="simple">SL</abbrev> in contact with the loreal, 3<sup>rd</sup>–5<sup>th</sup><abbrev xmlns:xlink="http://www.w3.org/1999/xlink" xlink:title="supralabials" id="ABBRID0EARAI" xlink:type="simple">SL</abbrev> entering orbit, 6<sup>th</sup> and 7<sup>th</sup><abbrev xmlns:xlink="http://www.w3.org/1999/xlink" xlink:title="supralabials" id="ABBRID0EIRAI" xlink:type="simple">SL</abbrev> largest; ten infralabials; first pair in contact with each other, 1<sup>st</sup>–5<sup>th</sup><abbrev xmlns:xlink="http://www.w3.org/1999/xlink" xlink:title="infralabials" id="ABBRID0EQRAI" xlink:type="simple">IL</abbrev> in contact with anterior chin shields, 5<sup>th</sup> and 6<sup>th</sup><abbrev xmlns:xlink="http://www.w3.org/1999/xlink" xlink:title="infralabials" id="ABBRID0EYRAI" xlink:type="simple">IL</abbrev> largest; 17 or 19 dorsal scale rows at the head, 17 dorsal scale rows at midbody, 15 dorsal scale rows at the vent, the upper dorsal and vertebral scale rows entirely smooth; ventrals 164–198 (187.95 ± 6.21, <italic>n</italic> = 40), without sexual dimorphism, vertebral scale slightly enlarged, distinctly angulate laterally; cloacal plate undivided; subcaudals 71–90 (82.11 ± 4.37, <italic>n</italic> = 37), without sexual dimorphism; relative tail length 0.196–0.288 (0.217 ± 0.016, <italic>n</italic> = 33), without sexual dimorphism.</p></tp:treatment-sec><tp:treatment-sec sec-type="Colouration" id="SECID0ECSAI"><title>Colouration.</title><p>The dorsal surface of the body and tail is chocolate or black-grey, with 25–34 narrow grey-brown or dirty cream crossbands on the body and 15–22 on the tail. Each pale crossband is ~1.5–2.5 dorsal scales wide, interconnecting to divide the ground colour into elliptical patches. The ventral surface of the body is predominantly cream, but fine stippling and mottling are present, increasing in density and contrast posteriorly, especially on the tail. The head is brownish-grey with a distinct, inverted V-shaped marking on the nape. Pale pinkish or cream-coloured oblique stripes extend from the upper temporal region downward to the posterior margin of the last supralabial.</p></tp:treatment-sec><tp:treatment-sec sec-type="etymology" id="SECID0EHSAI"><title>Etymology.</title><p>According to <xref ref-type="bibr" rid="B48">Stejneger (1907)</xref>, the subspecies is named for Captain Frank Wall (1868–1950), of the Indian Medical Service, author of “A prodromus of the snakes hitherto recorded from China, Japan, and the Loo Choo Islands”, as well as many papers on Indian snakes. We recommend the following common names for this species: Sakishima Wolf Snake (in English); Sakishima Grosszahnnatter (in German); サキシママダラ “Sakishimamadara” (in Japan); Окинавский краснопоясный волкозуб “Okinavskiy krasnpoyasnyi volkozub” (in Russian).</p></tp:treatment-sec><tp:treatment-sec sec-type="comparisons" id="SECID0ERSAI"><title>Comparison.</title><p><italic><tp:taxon-name><tp:taxon-name-part taxon-name-part-type="genus" reg="Lycodon">Lycodon</tp:taxon-name-part> <tp:taxon-name-part taxon-name-part-type="species" reg="walli">walli</tp:taxon-name-part></tp:taxon-name></italic> stat. nov. differs from <italic><tp:taxon-name><tp:taxon-name-part taxon-name-part-type="genus" reg="Lycodon">L.</tp:taxon-name-part> <tp:taxon-name-part taxon-name-part-type="species" reg="rufozonatus">rufozonatus</tp:taxon-name-part></tp:taxon-name></italic> sensu stricto by the following characteristics: smaller body size in both sexes (maximum <abbrev xmlns:xlink="http://www.w3.org/1999/xlink" xlink:title="snout-vent length" id="ABBRID0ENTAI" xlink:type="simple">SVL</abbrev> 922 mm in males, 840 mm in females vs 1,122 mm in males, 1145 mm in females); fewer crossbands on the body and tail (<abbrev xmlns:xlink="http://www.w3.org/1999/xlink" xlink:title="body bands" id="ABBRID0ERTAI" xlink:type="simple">BB</abbrev>+<abbrev xmlns:xlink="http://www.w3.org/1999/xlink" xlink:title="tail bands" id="ABBRID0EVTAI" xlink:type="simple">TB</abbrev> 39–51, mean 45.40 vs 60–106, mean 79.06); slightly lower number of ventral scales in both sexes (<abbrev xmlns:xlink="http://www.w3.org/1999/xlink" xlink:title="number of ventral scales" id="ABBRID0EZTAI" xlink:type="simple">VEN</abbrev> 164–198, mean 187.95 vs 186–216, mean 199.60); differences in colouration: dorsum blackish-grey or chocolate-brown with grey-brown or dirty cream crossbands vs black dorsum with pinkish or reddish-brown crossbands in <italic><tp:taxon-name><tp:taxon-name-part taxon-name-part-type="genus" reg="Lycodon">L.</tp:taxon-name-part> <tp:taxon-name-part taxon-name-part-type="species" reg="rufozonatus">rufozonatus</tp:taxon-name-part></tp:taxon-name></italic>.</p></tp:treatment-sec><tp:treatment-sec sec-type="distribution" id="SECID0EIUAI"><title>Distribution</title><p>(Fig. <xref ref-type="fig" rid="F1">1</xref>). This species is endemic to the southern Ryukyu Islands, Japan. It has been recorded on Miyako Island and in the Yaeyama Islands, including Ishigaki Island and Iriomote Island (<xref ref-type="bibr" rid="B23">Maki 1931</xref>; <xref ref-type="bibr" rid="B50">Takara 1962</xref>; <xref ref-type="bibr" rid="B13">Goris and Maeda 2004</xref>; this study).</p></tp:treatment-sec><tp:treatment-sec sec-type="natural history" id="SECID0E5UAI"><title>Natural history notes.</title><p>In the southern Ryukyus, where the species <italic><tp:taxon-name><tp:taxon-name-part taxon-name-part-type="genus" reg="Lycodon">Lycodon</tp:taxon-name-part> <tp:taxon-name-part taxon-name-part-type="species" reg="walli">walli</tp:taxon-name-part></tp:taxon-name></italic> stat. nov. occurs, it is uncommon in the Miyakojima Islands with a decreasing population, whereas it is common and stable in the Yaeyama Islands (<xref ref-type="bibr" rid="B36">Ota 2014</xref>). <italic><tp:taxon-name><tp:taxon-name-part taxon-name-part-type="genus" reg="Lycodon">Lycodon</tp:taxon-name-part> <tp:taxon-name-part taxon-name-part-type="species" reg="walli">walli</tp:taxon-name-part></tp:taxon-name></italic> stat. nov. is an oviparous species, with mating occurring in April and clutch sizes of 6–7 eggs laid in June or July. It is nocturnal and inhabits a wide range of habitats. Its diet includes other snakes, lizards (e.g., <italic><tp:taxon-name><tp:taxon-name-part taxon-name-part-type="genus" reg="Plestiodon">Plestiodon</tp:taxon-name-part> <tp:taxon-name-part taxon-name-part-type="species" reg="barbouri">barbouri</tp:taxon-name-part></tp:taxon-name></italic> (Van Denburgh)), frogs (e.g., <italic><tp:taxon-name><tp:taxon-name-part taxon-name-part-type="genus" reg="Bufo">Bufo</tp:taxon-name-part> <tp:taxon-name-part taxon-name-part-type="species" reg="miyakonis">miyakonis</tp:taxon-name-part></tp:taxon-name></italic> Okada), and turtles (e.g., <italic><tp:taxon-name><tp:taxon-name-part taxon-name-part-type="genus" reg="Mauremys">Mauremys</tp:taxon-name-part> <tp:taxon-name-part taxon-name-part-type="species" reg="mutica">mutica</tp:taxon-name-part> <tp:taxon-name-part taxon-name-part-type="subspecies" reg="kami">kami</tp:taxon-name-part></tp:taxon-name></italic> Yasukawa, Ota &amp; Iverson). Based on observations in captivity, it is also likely to prey on rodents and small birds. On Nakanogan Island, it has been recorded consuming the eggs and chicks of seabirds. This species is terrestrial, occurring at elevations of ca 10–300 m <abbrev xmlns:xlink="http://www.w3.org/1999/xlink" xlink:title="above sea level" id="ABBRID0EDXAI" xlink:type="simple">asl</abbrev>, and is sympatric with <italic><tp:taxon-name><tp:taxon-name-part taxon-name-part-type="genus" reg="Lycodon">Lycodon</tp:taxon-name-part> <tp:taxon-name-part taxon-name-part-type="species" reg="multifasciatus">multifasciatus</tp:taxon-name-part></tp:taxon-name></italic> Maki and <italic><tp:taxon-name><tp:taxon-name-part taxon-name-part-type="genus" reg="Protobothrops">Protobothrops</tp:taxon-name-part> <tp:taxon-name-part taxon-name-part-type="species" reg="elegans">elegans</tp:taxon-name-part></tp:taxon-name></italic> (Gray) (<xref ref-type="bibr" rid="B21">Li et al. 2017</xref>; <xref ref-type="bibr" rid="B13">Goris and Maeda 2004</xref>; <xref ref-type="bibr" rid="B51">Takeuchi 2019</xref>; TVN, pers. obs.).</p></tp:treatment-sec><tp:treatment-sec><!--Section generated to contain objects referenced in tp:taxon-treatment.--><table-wrap id="T2" position="float" orientation="portrait"><label>Table 2.</label><caption><p>Comparison of morphological characters of <italic><tp:taxon-name><tp:taxon-name-part taxon-name-part-type="genus" reg="Lycodon">Lycodon</tp:taxon-name-part> <tp:taxon-name-part taxon-name-part-type="species" reg="duytan">duytan</tp:taxon-name-part></tp:taxon-name></italic> sp. nov. with <italic><tp:taxon-name><tp:taxon-name-part taxon-name-part-type="genus" reg="Lycodon">L.</tp:taxon-name-part> <tp:taxon-name-part taxon-name-part-type="species" reg="walli">walli</tp:taxon-name-part></tp:taxon-name></italic> stat. nov., <italic><tp:taxon-name><tp:taxon-name-part taxon-name-part-type="genus" reg="Lycodon">L.</tp:taxon-name-part> <tp:taxon-name-part taxon-name-part-type="species" reg="rufozonatus">rufozonatus</tp:taxon-name-part></tp:taxon-name></italic>, and <italic><tp:taxon-name><tp:taxon-name-part taxon-name-part-type="genus" reg="Lycodon">L.</tp:taxon-name-part> <tp:taxon-name-part taxon-name-part-type="species" reg="rosozonatus">rosozonatus</tp:taxon-name-part></tp:taxon-name></italic>. Diagnostic characters distinguishing the new species from the other three species are indicated in bold.</p></caption><table id="TID0E4YBI" rules="all"><tbody><tr><th rowspan="1" colspan="1">Species</th><th rowspan="1" colspan="1"><italic><tp:taxon-name><tp:taxon-name-part taxon-name-part-type="genus" reg="Lycodon">L.</tp:taxon-name-part> <tp:taxon-name-part taxon-name-part-type="species" reg="duytan">duytan</tp:taxon-name-part></tp:taxon-name></italic> sp. nov.</th><th rowspan="1" colspan="1"><italic><tp:taxon-name><tp:taxon-name-part taxon-name-part-type="genus" reg="Lycodon">L.</tp:taxon-name-part> <tp:taxon-name-part taxon-name-part-type="species" reg="walli">walli</tp:taxon-name-part></tp:taxon-name></italic> stat. nov.</th><th rowspan="1" colspan="1">
                      <italic>
                        <tp:taxon-name><tp:taxon-name-part taxon-name-part-type="genus" reg="Lycodon">L.</tp:taxon-name-part> <tp:taxon-name-part taxon-name-part-type="species" reg="rufozonatus">rufozonatus</tp:taxon-name-part></tp:taxon-name>
                      </italic>
                    </th><th rowspan="1" colspan="1">
                      <italic>
                        <tp:taxon-name><tp:taxon-name-part taxon-name-part-type="genus" reg="Lycodon">L.</tp:taxon-name-part> <tp:taxon-name-part taxon-name-part-type="species" reg="rosozonatus">rosozonatus</tp:taxon-name-part></tp:taxon-name>
                      </italic>
                    </th></tr><tr><td rowspan="1" colspan="1"><bold>Max <abbrev xmlns:xlink="http://www.w3.org/1999/xlink" xlink:title="snout-vent length" id="ABBRID0EJQBG" xlink:type="simple">SVL</abbrev></bold> (<bold>males</bold>, <bold>mm</bold>)</td><td rowspan="1" colspan="1">890</td><td rowspan="1" colspan="1">
                      <bold>922</bold>
                    </td><td rowspan="1" colspan="1">
                      <bold>1122</bold>
                    </td><td rowspan="1" colspan="1">
                      <bold>1060</bold>
                    </td></tr><tr><td rowspan="1" colspan="1"><bold>Max <abbrev xmlns:xlink="http://www.w3.org/1999/xlink" xlink:title="snout-vent length" id="ABBRID0ENRBG" xlink:type="simple">SVL</abbrev></bold> (<bold>females</bold>, <bold>mm</bold>)</td><td rowspan="1" colspan="1">980</td><td rowspan="1" colspan="1">
                      <bold>840</bold>
                    </td><td rowspan="1" colspan="1">
                      <bold>1145</bold>
                    </td><td rowspan="1" colspan="1">
                      <bold>866</bold>
                    </td></tr><tr><td rowspan="1" colspan="1">
                      <bold>
                        <abbrev xmlns:xlink="http://www.w3.org/1999/xlink" xlink:title="relative tail length" id="ABBRID0EQSBG" xlink:type="simple">TaL/TL</abbrev>
                      </bold>
                    </td><td rowspan="1" colspan="1">0.183–0.227 (0.198 ± 0.013, <italic>n</italic> = 9)</td><td rowspan="1" colspan="1"><bold>0.196–0.288</bold> (<bold>0.217 ± 0.016</bold>, <bold><italic>n</italic> = 33</bold>)</td><td rowspan="1" colspan="1">0.151–0.237 (0.196 ± 0.021, <italic>n</italic> = 63)</td><td rowspan="1" colspan="1">0.185–0.200 (0.191 ± 0.006, <italic>n</italic> = 5)</td></tr><tr><td rowspan="1" colspan="1">
                      <bold>
                        <abbrev xmlns:xlink="http://www.w3.org/1999/xlink" xlink:title="number of ventral scales" id="ABBRID0EYTBG" xlink:type="simple">VEN</abbrev>
                      </bold>
                    </td><td rowspan="1" colspan="1">217–230 (225.09 ± 4.01, <italic>n</italic> = 11)</td><td rowspan="1" colspan="1"><bold>164–198</bold> (<bold>187.95 ± 6.21</bold>, <bold><italic>n</italic> = 40</bold>)</td><td rowspan="1" colspan="1"><bold>186–216</bold> (<bold>199.60 ± 7.84</bold>, <bold><italic>n</italic> = 75</bold>)</td><td rowspan="1" colspan="1">219–224 (221.89 ± 1.96, <italic>n</italic> = 9)</td></tr><tr><td rowspan="1" colspan="1">
                      <bold>
                        <abbrev xmlns:xlink="http://www.w3.org/1999/xlink" xlink:title="number of subcaudal scales" id="ABBRID0EGVBG" xlink:type="simple">SC</abbrev>
                      </bold>
                    </td><td rowspan="1" colspan="1">80–95 (88.11 ± 5.64, <italic>n</italic> = 9)</td><td rowspan="1" colspan="1">71–90 (82.11 ± 4.37, <italic>n</italic> = 37)</td><td rowspan="1" colspan="1"><bold>60–88</bold> (<bold>74.30 ± 7.83</bold>, <bold><italic>n</italic> = 63</bold>)</td><td rowspan="1" colspan="1">80–85 (82.50 ± 2.89, <italic>n</italic> = 4)</td></tr><tr><td rowspan="1" colspan="1">
                      <bold><abbrev xmlns:xlink="http://www.w3.org/1999/xlink" xlink:title="number of ventral scales" id="ABBRID0EOWBG" xlink:type="simple">VEN</abbrev>+<abbrev xmlns:xlink="http://www.w3.org/1999/xlink" xlink:title="number of subcaudal scales" id="ABBRID0ESWBG" xlink:type="simple">SC</abbrev></bold>
                    </td><td rowspan="1" colspan="1">299–325 (312.78 ± 8.73, <italic>n</italic> = 9)</td><td rowspan="1" colspan="1"><bold>235–285</bold> (<bold>270.03 ± 9.45</bold>, <bold><italic>n</italic> = 37</bold>)</td><td rowspan="1" colspan="1"><bold>247–297</bold> (<bold>273.21 ± 12.58</bold>, <bold><italic>n</italic> = 63</bold>)</td><td rowspan="1" colspan="1">301–309 (305.00 ± 4.62, <italic>n</italic> = 4)</td></tr><tr><td rowspan="1" colspan="1">
                      <bold><abbrev xmlns:xlink="http://www.w3.org/1999/xlink" xlink:title="body bands" id="ABBRID0EAYBG" xlink:type="simple">BB</abbrev>+<abbrev xmlns:xlink="http://www.w3.org/1999/xlink" xlink:title="tail bands" id="ABBRID0EEYBG" xlink:type="simple">TB</abbrev></bold>
                    </td><td rowspan="1" colspan="1">54–72 (64.22 ± 6.63, <italic>n</italic> = 9)</td><td rowspan="1" colspan="1"><bold>39–51</bold> (<bold>45.40 ± 3.36</bold>, <bold><italic>n</italic> = 15</bold>)</td><td rowspan="1" colspan="1"><bold>60–106</bold> (<bold>79.06 ± 11.29</bold>, <bold><italic>n</italic> = 66</bold>)</td><td rowspan="1" colspan="1"><bold>39</bold>–<bold>42 (40.80 ± 1.30</bold>, <bold><italic>n</italic> = 5)</bold></td></tr><tr><td rowspan="1" colspan="1">
                      <bold>KSR</bold>
                    </td><td rowspan="1" colspan="1">4 or 5</td><td rowspan="1" colspan="1">
                      <bold>0</bold>
                    </td><td rowspan="1" colspan="1">
                      <bold>0</bold>
                    </td><td rowspan="1" colspan="1">2 or 3</td></tr><tr><td rowspan="1" colspan="1">
                      <bold>Body colour</bold>
                    </td><td rowspan="1" colspan="1">black</td><td rowspan="1" colspan="1">
                      <bold>black-grey or chocolate</bold>
                    </td><td rowspan="1" colspan="1">black</td><td rowspan="1" colspan="1">black</td></tr><tr><td rowspan="1" colspan="1">
                      <bold>Colour of bands</bold>
                    </td><td rowspan="1" colspan="1">pinkish orange</td><td rowspan="1" colspan="1">
                      <bold>grey-brown or dirty cream</bold>
                    </td><td rowspan="1" colspan="1">pinkish or reddish-brown</td><td rowspan="1" colspan="1">pinkish orange</td></tr><tr><td rowspan="1" colspan="1">
                      <bold>Distributions</bold>
                    </td><td rowspan="1" colspan="1">Vietnam (north-central)</td><td rowspan="1" colspan="1">Japan (endemic to Miyako &amp; Yaeyama islands)</td><td rowspan="1" colspan="1">China including Taiwan Island, Korean Peninsula, Russia (Chernigovka), Japan (Nagasaki Islands), northeast Vietnam</td><td rowspan="1" colspan="1">China (endemic in Hainan Island)</td></tr><tr><td rowspan="1" colspan="1">
                      <bold>References</bold>
                    </td><td rowspan="1" colspan="1">This study</td><td rowspan="1" colspan="1"><xref ref-type="bibr" rid="B48">Stejneger (1907)</xref>; <xref ref-type="bibr" rid="B23">Maki (1931)</xref>; <xref ref-type="bibr" rid="B50">Takara (1962)</xref>; This study</td><td rowspan="1" colspan="1"><xref ref-type="bibr" rid="B11">Duméril and Bibron (1854)</xref>; <xref ref-type="bibr" rid="B4">Boettger (1885)</xref>; <xref ref-type="bibr" rid="B15">Hallowell (1856)</xref>; <xref ref-type="bibr" rid="B48">Stejneger (1907)</xref>; <xref ref-type="bibr" rid="B45">Schmidt (1925)</xref>; <xref ref-type="bibr" rid="B25">Mell (1931)</xref>; <xref ref-type="bibr" rid="B23">Maki (1931)</xref>; <xref ref-type="bibr" rid="B50">Takara (1962)</xref>; <xref ref-type="bibr" rid="B63">Yang and Rao (2008)</xref>; This study</td><td rowspan="1" colspan="1">
                      <xref ref-type="bibr" rid="B27">Nguyen and Vogel (2025)</xref>
                    </td></tr></tbody></table></table-wrap><supplementary-material xmlns:xlink="http://www.w3.org/1999/xlink" id="S1" position="float" orientation="portrait" xlink:type="simple"><object-id content-type="arpha" xlink:type="simple">21DD9F8E-F66C-56C2-9216-1A08B83FF4B1</object-id><label>Supplementary material 1</label><caption><p>Additional information</p></caption><ext-link xlink:type="simple" ext-link-type="doi" xlink:href="10.3897/zookeys.1251.157817.suppl1">https://doi.org/10.3897/zookeys.1251.157817.suppl1</ext-link><statement content-type="dataType"><label>Data type</label><p>pdf</p></statement><statement content-type="notes"><label>Explanation note</label><p><bold>fig. S1.</bold> Bayesian tree of the <italic><tp:taxon-name><tp:taxon-name-part taxon-name-part-type="genus" reg="Lycodon">Lycodon</tp:taxon-name-part></tp:taxon-name></italic> spp. based on the partial sequences of Cyt <italic>b</italic> gene. <bold>fig. S2.</bold> Maximum likelihood tree of the <italic><tp:taxon-name><tp:taxon-name-part taxon-name-part-type="genus" reg="Lycodon">Lycodon</tp:taxon-name-part></tp:taxon-name></italic> spp. based on the partial sequences of Cyt <italic>b</italic> gene. <bold>fig. S3.</bold><abbrev xlink:title="Principal Components Analysis" id="ABBRID0EASBK" xlink:type="simple">PCA</abbrev> scatter plots of <italic><tp:taxon-name><tp:taxon-name-part taxon-name-part-type="genus" reg="Lycodon">Lycodon</tp:taxon-name-part> <tp:taxon-name-part taxon-name-part-type="species" reg="duytan">duytan</tp:taxon-name-part></tp:taxon-name></italic> sp. nov, <italic><tp:taxon-name><tp:taxon-name-part taxon-name-part-type="genus" reg="Lycodon">L.</tp:taxon-name-part> <tp:taxon-name-part taxon-name-part-type="species" reg="rufozonatus">rufozonatus</tp:taxon-name-part></tp:taxon-name></italic>, and <italic><tp:taxon-name><tp:taxon-name-part taxon-name-part-type="genus" reg="Lycodon">L.</tp:taxon-name-part> <tp:taxon-name-part taxon-name-part-type="species" reg="walli">walli</tp:taxon-name-part></tp:taxon-name></italic> stat. nov. <bold>fig. S4.</bold><italic><tp:taxon-name><tp:taxon-name-part taxon-name-part-type="genus" reg="Lycodon">Lycodon</tp:taxon-name-part> <tp:taxon-name-part taxon-name-part-type="species" reg="rufozonatus">rufozonatus</tp:taxon-name-part></tp:taxon-name></italic> in preservative – Specimen ANSP 3477 (syntype of <italic><tp:taxon-name><tp:taxon-name-part taxon-name-part-type="genus" reg="Coronella">Coronella</tp:taxon-name-part> <tp:taxon-name-part taxon-name-part-type="species" reg="striata">striata</tp:taxon-name-part></tp:taxon-name></italic>). <bold>fig. S5.</bold><italic><tp:taxon-name><tp:taxon-name-part taxon-name-part-type="genus" reg="Lycodon">Lycodon</tp:taxon-name-part> <tp:taxon-name-part taxon-name-part-type="species" reg="rufozonatus">rufozonatus</tp:taxon-name-part></tp:taxon-name></italic> in preservative – Specimen NMBE 1016377 (topotype of <italic><tp:taxon-name><tp:taxon-name-part taxon-name-part-type="genus" reg="Coronella">Coronella</tp:taxon-name-part> <tp:taxon-name-part taxon-name-part-type="species" reg="striata">striata</tp:taxon-name-part></tp:taxon-name></italic>). <bold>fig. S6.</bold><italic><tp:taxon-name><tp:taxon-name-part taxon-name-part-type="genus" reg="Lycodon">Lycodon</tp:taxon-name-part> <tp:taxon-name-part taxon-name-part-type="species" reg="rufozonatus">rufozonatus</tp:taxon-name-part></tp:taxon-name></italic> in preservative – Specimen SMF 18045 (holotype of <tp:taxon-name><tp:taxon-name-part taxon-name-part-type="genus" reg="Dinodon">Dinodon</tp:taxon-name-part> <tp:taxon-name-part taxon-name-part-type="species" reg="rufozonatus">rufozonatus</tp:taxon-name-part> <tp:taxon-name-part taxon-name-part-type="infraspecific-rank">var.</tp:taxon-name-part> <tp:taxon-name-part taxon-name-part-type="variety" reg="formosana">formosana</tp:taxon-name-part></tp:taxon-name>). <bold>fig. S7.</bold><italic><tp:taxon-name><tp:taxon-name-part taxon-name-part-type="genus" reg="Lycodon">Lycodon</tp:taxon-name-part> <tp:taxon-name-part taxon-name-part-type="species" reg="rufozonatus">rufozonatus</tp:taxon-name-part></tp:taxon-name></italic> in preservative – specimen FMNH 7529 (paratype of <italic><tp:taxon-name><tp:taxon-name-part taxon-name-part-type="genus" reg="Dinodon">Dinodon</tp:taxon-name-part> <tp:taxon-name-part taxon-name-part-type="species" reg="rufozonatum">rufozonatum</tp:taxon-name-part> <tp:taxon-name-part taxon-name-part-type="subspecies" reg="williamsi">williamsi</tp:taxon-name-part></tp:taxon-name></italic>). <bold>fig. S8.</bold><italic><tp:taxon-name><tp:taxon-name-part taxon-name-part-type="genus" reg="Lycodon">Lycodon</tp:taxon-name-part> <tp:taxon-name-part taxon-name-part-type="species" reg="rufozonatus">rufozonatus</tp:taxon-name-part></tp:taxon-name></italic> (all syntypes of <italic><tp:taxon-name><tp:taxon-name-part taxon-name-part-type="genus" reg="Dinodon">Dinodon</tp:taxon-name-part> <tp:taxon-name-part taxon-name-part-type="species" reg="rufozonatum">rufozonatum</tp:taxon-name-part> <tp:taxon-name-part taxon-name-part-type="subspecies" reg="yunnanense">yunnanense</tp:taxon-name-part></tp:taxon-name></italic>) in preservative. <bold>fig. S9.</bold><italic><tp:taxon-name><tp:taxon-name-part taxon-name-part-type="genus" reg="Lycodon">Lycodon</tp:taxon-name-part> <tp:taxon-name-part taxon-name-part-type="species" reg="rufozonatus">rufozonatus</tp:taxon-name-part></tp:taxon-name></italic> in preservative. <bold>fig. S11.</bold><italic><tp:taxon-name><tp:taxon-name-part taxon-name-part-type="genus" reg="Lycodon">Lycodon</tp:taxon-name-part> <tp:taxon-name-part taxon-name-part-type="species" reg="rufozonatus">rufozonatus</tp:taxon-name-part></tp:taxon-name></italic> in life in South Korea and Taiwan, China. <bold>fig. S12.</bold><italic><tp:taxon-name><tp:taxon-name-part taxon-name-part-type="genus" reg="Lycodon">Lycodon</tp:taxon-name-part> <tp:taxon-name-part taxon-name-part-type="species" reg="walli">walli</tp:taxon-name-part></tp:taxon-name></italic> stat. nov. in preservative – Specimen KUZ R62233. <bold>fig. S13.</bold><italic><tp:taxon-name><tp:taxon-name-part taxon-name-part-type="genus" reg="Lycodon">Lycodon</tp:taxon-name-part> <tp:taxon-name-part taxon-name-part-type="species" reg="walli">walli</tp:taxon-name-part></tp:taxon-name></italic> stat. nov. in life in Japan. <bold>fig. S14.</bold><italic><tp:taxon-name><tp:taxon-name-part taxon-name-part-type="genus" reg="Lycodon">Lycodon</tp:taxon-name-part> <tp:taxon-name-part taxon-name-part-type="species" reg="duytan">duytan</tp:taxon-name-part></tp:taxon-name></italic> sp. nov. in life – specimen DTU 541. <bold>table S1.</bold> Measurements and scale counts of <italic><tp:taxon-name><tp:taxon-name-part taxon-name-part-type="genus" reg="Lycodon">Lycodon</tp:taxon-name-part> <tp:taxon-name-part taxon-name-part-type="species" reg="rufozonatus">rufozonatus</tp:taxon-name-part></tp:taxon-name></italic> species complex. <bold>table S2.</bold> Summary statistics of the principal components analysis (<abbrev xlink:title="Principal Components Analysis" id="ABBRID0E2ZBK" xlink:type="simple">PCA</abbrev>). <bold>table S3.</bold> DNA sequences, voucher specimens, GenBank accession numbers of <italic><tp:taxon-name><tp:taxon-name-part taxon-name-part-type="genus" reg="Lycodon">Lycodon</tp:taxon-name-part></tp:taxon-name></italic> and outgroup taxa used in this study. <bold>table S4.</bold> The species delimitation results of Bayesian PTP (<abbrev xlink:title="Bayesian implementation of Poisson Tree Processes model" id="ABBRID0EK1BK" xlink:type="simple">bPTP</abbrev>) and <abbrev xlink:title="Assemble Species by Automatic Partitioning" id="ABBRID0EO1BK" xlink:type="simple">ASAP</abbrev> with Jukes-Cantor distance (JC69) and Kimura (K80) ts/tv 2.0. <bold>table S5.</bold> Acronyms of museums and other natural history collections mentioned in this study. <bold>table S6.</bold> Uncorrected (“p”) distance matrix showing percentage pairwise genetic divergence (cytochrome b) between <italic><tp:taxon-name><tp:taxon-name-part taxon-name-part-type="genus" reg="Lycodon">Lycodon</tp:taxon-name-part> <tp:taxon-name-part taxon-name-part-type="species" reg="duytan">duytan</tp:taxon-name-part></tp:taxon-name></italic> sp. nov. and closely related species. <bold>table S7.</bold> List of localities of the <italic><tp:taxon-name><tp:taxon-name-part taxon-name-part-type="genus" reg="Lycodon">Lycodon</tp:taxon-name-part> <tp:taxon-name-part taxon-name-part-type="species" reg="duytan">duytan</tp:taxon-name-part></tp:taxon-name></italic> sp. nov., <italic><tp:taxon-name><tp:taxon-name-part taxon-name-part-type="genus" reg="Lycodon">L.</tp:taxon-name-part> <tp:taxon-name-part taxon-name-part-type="species" reg="walli">walli</tp:taxon-name-part></tp:taxon-name></italic> stat. nov., <italic><tp:taxon-name><tp:taxon-name-part taxon-name-part-type="genus" reg="Lycodon">L.</tp:taxon-name-part> <tp:taxon-name-part taxon-name-part-type="species" reg="rufozonatus">rufozonatus</tp:taxon-name-part></tp:taxon-name></italic>, and <italic><tp:taxon-name><tp:taxon-name-part taxon-name-part-type="genus" reg="Lycodon">L.</tp:taxon-name-part> <tp:taxon-name-part taxon-name-part-type="species" reg="rosozonatus">rosozonatus</tp:taxon-name-part></tp:taxon-name></italic> appearing on Fig. <xref ref-type="fig" rid="F1">1</xref>.</p></statement><media xlink:href="zookeys-1251-293_article-157817__-s001.pdf" mimetype="application" mime-subtype="pdf" position="float" orientation="portrait" xlink:type="simple" id="oo_1416276.pdf"><uri content-type="original_file" xlink:type="simple">https://binary.pensoft.net/file/1416276</uri></media><permissions><license xlink:type="simple"><license-p>This dataset is made available under the Open Database License (http://opendatacommons.org/licenses/odbl/1.0/). The Open Database License (ODbL) is a license agreement intended to allow users to freely share, modify, and use this Dataset while maintaining this same freedom for others, provided that the original source and author(s) are credited.</license-p></license></permissions><attrib specific-use="authors">Tan Van Nguyen, Nikolay A. Poyarkov, Gernot Vogel</attrib></supplementary-material><fig id="F1" position="float" orientation="portrait"><object-id xmlns:xlink="http://www.w3.org/1999/xlink" content-type="doi" xlink:type="simple">10.3897/zookeys.1251.157817.figure1</object-id><object-id xmlns:xlink="http://www.w3.org/1999/xlink" content-type="arpha" xlink:type="simple">F1B0A2F6-CFED-5412-96BA-A904B337E994</object-id><label>Figure 1.</label><caption><p>Distribution ranges of the <italic><tp:taxon-name><tp:taxon-name-part taxon-name-part-type="genus" reg="Lycodon">Lycodon</tp:taxon-name-part> <tp:taxon-name-part taxon-name-part-type="species" reg="rufozonatus">rufozonatus</tp:taxon-name-part></tp:taxon-name></italic> species complex in East Asia and Vietnam. Notes: numbers indicate different localities where the species have been recorded (see Suppl. material <xref ref-type="supplementary-material" rid="S1">1</xref>: table S7 for the details of localities).</p></caption><graphic xmlns:xlink="http://www.w3.org/1999/xlink" xlink:href="zookeys-1251-293_article-157817__-g001.jpg" position="float" orientation="portrait" xlink:type="simple" id="oo_1416271.jpg"><uri content-type="original_file" xlink:type="simple">https://binary.pensoft.net/fig/1416271</uri></graphic></fig></tp:treatment-sec><ref-list><ref id="B48"><mixed-citation xmlns:xlink="http://www.w3.org/1999/xlink" xlink:type="simple"><person-group><name name-style="western"><surname>Stejneger</surname><given-names>LH</given-names></name></person-group> (<year>1907</year>) Herpetology of Japan and adjacent territory. Bulletin of the United States National Museum (58), i–xx, 1–577. [409 figs, 35 pls] <ext-link xlink:href="10.5479/si.03629236.58.i" ext-link-type="doi" xlink:type="simple">https://doi.org/10.5479/si.03629236.58.i</ext-link></mixed-citation></ref><ref id="B23"><mixed-citation xmlns:xlink="http://www.w3.org/1999/xlink" xlink:type="simple"><person-group><name name-style="western"><surname>Maki</surname><given-names>M</given-names></name></person-group> (<year>1931</year>) <source>A monograph of the snakes of Japan.</source><publisher-name>Dai-ichi Shobo</publisher-name>, <publisher-loc>Tokyo</publisher-loc>, <size units="page">240 pp</size>.</mixed-citation></ref><ref id="B50"><mixed-citation xmlns:xlink="http://www.w3.org/1999/xlink" xlink:type="simple"><person-group><name name-style="western"><surname>Takara</surname><given-names>T</given-names></name></person-group> (<year>1962</year>) <article-title>Studies on the terrestrial snakes in the Ryukyu Archipelago.</article-title><source>Science Bulletin of the Agriculture and Home Economics Division</source><volume>9</volume>: <fpage>1</fpage>–<lpage>202</lpage>. [in Japanese]</mixed-citation></ref><ref id="B11"><mixed-citation xmlns:xlink="http://www.w3.org/1999/xlink" xlink:type="simple"><person-group><name name-style="western"><surname>Duméril</surname><given-names>AMC</given-names></name><name name-style="western"><surname>Bibron</surname><given-names>G</given-names></name><name name-style="western"><surname>Duméril</surname><given-names>AHA</given-names></name></person-group> (<year>1854</year>) Erpétologie générale ou histoire naturelle complète des reptiles. Tome septième-Première partie. Comprenant l’histoire des serpents non venimeux. Librairie Encyclopédique de Roret, Paris, vii + 780 pp. [in French] <ext-link xlink:href="10.5962/bhl.title.112278" ext-link-type="doi" xlink:type="simple">https://doi.org/10.5962/bhl.title.112278</ext-link></mixed-citation></ref><ref id="B4"><mixed-citation xmlns:xlink="http://www.w3.org/1999/xlink" xlink:type="simple"><person-group><name name-style="western"><surname>Boettger</surname><given-names>O</given-names></name></person-group> (<year>1885</year>) Materialien zur herpetologischen Fauna von China I. 1. Liste der ersten Moellendorff schen Sendung Sudchinesischer Kriechthiere. Berichte Offenbacher Ver. für Naturkund 24–25: 115–170.</mixed-citation></ref><ref id="B15"><mixed-citation xmlns:xlink="http://www.w3.org/1999/xlink" xlink:type="simple"><person-group><name name-style="western"><surname>Hallowell</surname><given-names>E</given-names></name></person-group> (<year>1856</year>) <article-title>[1857] Notes on the reptiles in the collection of the museum of the Academy of Natural Sciences. Proceedings.</article-title><source>Academy of Natural Sciences of Philadelphia</source><volume>8</volume>(<issue>4</issue>): <fpage>146</fpage>–<lpage>153</lpage>.</mixed-citation></ref><ref id="B45"><mixed-citation xmlns:xlink="http://www.w3.org/1999/xlink" xlink:type="simple"><person-group><name name-style="western"><surname>Schmidt</surname><given-names>KP</given-names></name></person-group> (<year>1925</year>) New Chinese amphibians and reptiles. American Museum Novitates, 1–3.</mixed-citation></ref><ref id="B25"><mixed-citation xmlns:xlink="http://www.w3.org/1999/xlink" xlink:type="simple"><person-group><name name-style="western"><surname>Mell</surname><given-names>R</given-names></name></person-group> (<year>1931</year>) <source>Beiträge zur fauna Sinica. IV. Grundzuge einer Ökologie der chinesischen Reptilien und einer herpetologischen Tiergeographie Chinas.</source><publisher-name>Walter de Gruyter</publisher-name>, <publisher-loc>Berlin</publisher-loc>, <size units="page">282 pp</size>.</mixed-citation></ref><ref id="B63"><mixed-citation xmlns:xlink="http://www.w3.org/1999/xlink" xlink:type="simple"><person-group><name name-style="western"><surname>Yang</surname><given-names>DT</given-names></name><name name-style="western"><surname>Rao</surname><given-names>DQ</given-names></name></person-group> (<year>2008</year>) <source><tp:taxon-name><tp:taxon-name-part taxon-name-part-type="class">Amphibia</tp:taxon-name-part></tp:taxon-name> and <tp:taxon-name><tp:taxon-name-part taxon-name-part-type="class">Reptilia</tp:taxon-name-part></tp:taxon-name> of Yunnan.</source><publisher-name>Kunming</publisher-name>, <publisher-loc>Yunnan Publishing Group Corporation, Yunnan Science</publisher-loc>, <size units="page">411 pp</size>.</mixed-citation></ref><ref id="B27"><mixed-citation xmlns:xlink="http://www.w3.org/1999/xlink" xlink:type="simple"><person-group><name name-style="western"><surname>Nguyen</surname><given-names>TV</given-names></name><name name-style="western"><surname>Vogel</surname><given-names>G</given-names></name></person-group> (<year>2025</year>) <article-title>A new species of the <italic><tp:taxon-name><tp:taxon-name-part taxon-name-part-type="genus">Lycodon</tp:taxon-name-part></tp:taxon-name></italic> Fitzinger, 1826 from Northern part of the Truong Son Mountains, Central Vietnam (Reptiles, <tp:taxon-name><tp:taxon-name-part taxon-name-part-type="order">Squamata</tp:taxon-name-part></tp:taxon-name>, <tp:taxon-name><tp:taxon-name-part taxon-name-part-type="family">Colubridae</tp:taxon-name-part></tp:taxon-name>).</article-title><source>Zootaxa</source><volume>5570</volume>(<issue>3</issue>): <fpage>484</fpage>–<lpage>510</lpage>. <ext-link xlink:href="10.11646/zootaxa.5570.3.3" ext-link-type="doi" xlink:type="simple">https://doi.org/10.11646/zootaxa.5570.3.3</ext-link></mixed-citation></ref><ref id="B13"><mixed-citation xmlns:xlink="http://www.w3.org/1999/xlink" xlink:type="simple"><person-group><name name-style="western"><surname>Goris</surname><given-names>RC</given-names></name><name name-style="western"><surname>Maeda</surname><given-names>N</given-names></name></person-group> (<year>2004</year>) <source>Guide to the Amphibians and Reptiles of Japan.</source><publisher-name>Krieger</publisher-name>, <publisher-loc>Malabar</publisher-loc>, <size units="page">285 pp</size>.</mixed-citation></ref><ref id="B36"><mixed-citation xmlns:xlink="http://www.w3.org/1999/xlink" xlink:type="simple"><person-group><name name-style="western"><surname>Ota</surname><given-names>H</given-names></name></person-group> (<year>2014</year>) Sakishima odd-tooth snake (population in the Miyako Group). In: Ministry of the Environment (Ed.), Red Data Book 2014: Threatened Wildlife of Japan – <tp:taxon-name><tp:taxon-name-part taxon-name-part-type="class">Reptilia</tp:taxon-name-part></tp:taxon-name> / <tp:taxon-name><tp:taxon-name-part taxon-name-part-type="class">Amphibia</tp:taxon-name-part></tp:taxon-name>. GYOSEI Corporation, Tokyo.</mixed-citation></ref><ref id="B21"><mixed-citation xmlns:xlink="http://www.w3.org/1999/xlink" xlink:type="simple"><person-group><name name-style="western"><surname>Li</surname><given-names>P</given-names></name><name name-style="western"><surname>Zhou</surname><given-names>Z</given-names></name><name name-style="western"><surname>Guo</surname><given-names>P</given-names></name><name name-style="western"><surname>Jiang</surname><given-names>J</given-names></name><name name-style="western"><surname>Ji</surname><given-names>X</given-names></name><name name-style="western"><surname>Borkin</surname><given-names>L</given-names></name><name name-style="western"><surname>Milto</surname><given-names>K</given-names></name><name name-style="western"><surname>Golynsky</surname><given-names>E</given-names></name><name name-style="western"><surname>Rustamov</surname><given-names>A</given-names></name><name name-style="western"><surname>Munkhbayar</surname><given-names>K</given-names></name><name name-style="western"><surname>Nuridjanov</surname><given-names>D</given-names></name><name name-style="western"><surname>Kidera</surname><given-names>N</given-names></name><name name-style="western"><surname>Ota</surname><given-names>H</given-names></name></person-group> (<year>2017</year>) <italic><tp:taxon-name><tp:taxon-name-part taxon-name-part-type="genus">Lycodon</tp:taxon-name-part> <tp:taxon-name-part taxon-name-part-type="species">rufozonatus</tp:taxon-name-part></tp:taxon-name></italic>. The IUCN Red List of Threatened Species 2017: e.T192124A2043244. <ext-link xlink:href="10.2305/IUCN.UK.2017-3.RLTS.T192124A2043244.en" ext-link-type="doi" xlink:type="simple">https://doi.org/10.2305/IUCN.UK.2017-3.RLTS.T192124A2043244.en</ext-link> [Accessed on 05 April 2025]</mixed-citation></ref><ref id="B51"><mixed-citation xmlns:xlink="http://www.w3.org/1999/xlink" xlink:type="simple"><person-group><name name-style="western"><surname>Takeuchi</surname><given-names>H</given-names></name></person-group> (<year>2019</year>) <article-title><tp:taxon-name><tp:taxon-name-part taxon-name-part-type="genus">Lycodon</tp:taxon-name-part> <tp:taxon-name-part taxon-name-part-type="species">rufozonatus</tp:taxon-name-part> <tp:taxon-name-part taxon-name-part-type="subspecies">walli</tp:taxon-name-part></tp:taxon-name>: Diet.</article-title><source>Herpetological Review</source><volume>50</volume>(<issue>4</issue>): <fpage>804</fpage>.</mixed-citation></ref></ref-list></tp:taxon-treatment>
