# Supplementary material for: ﻿Taxonomic reassessment of the Lycodon rufozonatus species complex (Serpentes, Colubridae), with re-evaluation of Dinodon rufozonatum walli, and description of a new species from north-central Vietnam
Source: Zookeys. 2025 Sep 15;1251:293–322. doi: 10.3897/zookeys.1251.157817 (PMC12455217; doi:10.3897/zookeys.1251.157817)
Supplement: XML Treatment for Lycodon duytan [file zookeys.1251.157817-treatment3.xml]

<!DOCTYPE tp:taxon-treatment
  PUBLIC "-//TaxonX//DTD Taxonomic Treatment Publishing DTD v0 20100105//EN" "tax-treatment-NSO.dtd">
<tp:taxon-treatment xmlns:tp="http://www.plazi.org/taxpub"><tp:treatment-meta><kwd-group><label>Taxon classification</label><kwd>
                <named-content content-type="kingdom">Animalia</named-content>
              </kwd></kwd-group><mixed-citation publication-type="journal"><person-group><name><surname>Nguyen</surname><given-names>Tan Van</given-names></name><name><surname>Poyarkov</surname><given-names>Nikolay A.</given-names></name><name><surname>Vogel</surname><given-names>Gernot</given-names></name></person-group><article-title>﻿Taxonomic reassessment of the <italic><tp:taxon-name><tp:taxon-name-part taxon-name-part-type="genus" reg="Lycodon">Lycodon</tp:taxon-name-part> <tp:taxon-name-part taxon-name-part-type="species" reg="rufozonatus">rufozonatus</tp:taxon-name-part></tp:taxon-name></italic> species complex (<tp:taxon-name><tp:taxon-name-part taxon-name-part-type="suborder">Serpentes</tp:taxon-name-part></tp:taxon-name>, <tp:taxon-name><tp:taxon-name-part taxon-name-part-type="family">Colubridae</tp:taxon-name-part></tp:taxon-name>), with re-evaluation of <italic><tp:taxon-name><tp:taxon-name-part taxon-name-part-type="genus" reg="Dinodon">Dinodon</tp:taxon-name-part> <tp:taxon-name-part taxon-name-part-type="species" reg="rufozonatum">rufozonatum</tp:taxon-name-part> <tp:taxon-name-part taxon-name-part-type="subspecies" reg="walli">walli</tp:taxon-name-part></tp:taxon-name></italic>, and description of a new species from north-central Vietnam</article-title><source>Zookeys</source><day>15</day><month>09</month><year>2025</year><volume>1251</volume><fpage>293</fpage><lpage>322</lpage><pub-id pub-id-type="doi">10.3897/zookeys.1251.157817</pub-id></mixed-citation></tp:treatment-meta><tp:nomenclature><label>﻿</label><tp:taxon-name><object-id xmlns:xlink="http://www.w3.org/1999/xlink" content-type="arpha" xlink:type="simple">8E274C87-04A1-55A2-9C9B-28F1A2D8B096</object-id>
              <tp:taxon-name-part taxon-name-part-type="genus" reg="Lycodon">Lycodon</tp:taxon-name-part>
              <tp:taxon-name-part taxon-name-part-type="species" reg="duytan">duytan</tp:taxon-name-part>
              <object-id xmlns:xlink="http://www.w3.org/1999/xlink" content-type="zoobank" xlink:type="simple">https://zoobank.org/EAC10F3B-2641-4CC8-9EEC-5AE9E81E8A18</object-id>
            </tp:taxon-name><tp:taxon-status xmlns:xlink="http://www.w3.org/1999/xlink" xlink:type="simple">sp. nov.</tp:taxon-status><xref ref-type="table" rid="T2">Table 2</xref><xref ref-type="fig" rid="F5">, Fig. 5</xref><xref ref-type="supplementary-material" rid="S1">; Suppl. material 1: table S1, fig. S14</xref></tp:nomenclature><tp:treatment-sec sec-type="type material" id="SECID0E6ZAI"><title>Type material.</title><p><bold><italic>Holotype</italic></bold>: • DTU [Duy Tan University, Da Nang, Vietnam] 540 (adult male) collected on 19 April 2018 by TVN in Khe Choang Areas within Pu Mat National Park, Chau Khe Commune, Con Cuong District, Nghe An Province, Vietnam (ca <named-content xmlns:xlink="http://www.w3.org/1999/xlink" content-type="dwc:verbatimCoordinates" xlink:type="simple"><named-content content-type="geo-json" specific-use="{&#34;type&#34;:&#34;Point&#34;,&#34;coordinates&#34;:[104.651873,18.964811]}" id="NCID0EN1AI" xlink:type="simple">18.964811°N, 104.651873°E</named-content></named-content>; altitude 550 m <abbrev xmlns:xlink="http://www.w3.org/1999/xlink" xlink:title="above sea level" id="ABBRID0ES1AI" xlink:type="simple">asl</abbrev>). <bold><italic>Paratypes</italic></bold> (<italic>n</italic> = 4): • DTU 541 (adult female), same information with holotype; DTU 542 (adult female) in Vu Quang <abbrev xmlns:xlink="http://www.w3.org/1999/xlink" xlink:title="National Park" id="ABBRID0E21AI" xlink:type="simple">NP</abbrev>, Huong Quang Commune, Vu Quang District, Ha Tinh Province, Vietnam (ca <named-content xmlns:xlink="http://www.w3.org/1999/xlink" content-type="dwc:verbatimCoordinates" xlink:type="simple"><named-content content-type="geo-json" specific-use="{&#34;type&#34;:&#34;Point&#34;,&#34;coordinates&#34;:[105.435481,18.264117]}" id="NCID0EC2AI" xlink:type="simple">18.264117°N, 105.435481°E</named-content></named-content>; altitude 540 m <abbrev xmlns:xlink="http://www.w3.org/1999/xlink" xlink:title="above sea level" id="ABBRID0EH2AI" xlink:type="simple">asl</abbrev>), collected in March 2019 by TVN and T.C. Thai ; • DTU 543–544 (adult females), collected from Mac Area within Cuc Phuong <abbrev xmlns:xlink="http://www.w3.org/1999/xlink" xlink:title="National Park" id="ABBRID0EL2AI" xlink:type="simple">NP</abbrev>, Cuc Phuong Commune, Nho Quan District, Ninh Binh Province, Vietnam (ca <named-content xmlns:xlink="http://www.w3.org/1999/xlink" content-type="dwc:verbatimCoordinates" xlink:type="simple"><named-content content-type="geo-json" specific-use="{&#34;type&#34;:&#34;Point&#34;,&#34;coordinates&#34;:[105.689175,20.268796]}" id="NCID0ES2AI" xlink:type="simple">20.268796°N, 105.689175°E</named-content></named-content>; altitude 215 m <abbrev xmlns:xlink="http://www.w3.org/1999/xlink" xlink:title="above sea level" id="ABBRID0EX2AI" xlink:type="simple">asl</abbrev>), collected in June 2018 by T.N. La and TVN.</p></tp:treatment-sec><tp:treatment-sec sec-type="material" id="SECID0E22AI"><title>Referred materials</title><p>(<italic>n</italic> = 6). CPNP NHQ.225 (adult female) and CPNP NHQ.240 (adult female), collected from Cuc Phuong <abbrev xmlns:xlink="http://www.w3.org/1999/xlink" xlink:title="National Park" id="ABBRID0ED3AI" xlink:type="simple">NP</abbrev>, Cuc Phuong Commune, Nho Quan District, Ninh Binh Province, Vietnam. CPNP NHQ.2017.18 (adult female), collected from Cuc Phuong <abbrev xmlns:xlink="http://www.w3.org/1999/xlink" xlink:title="National Park" id="ABBRID0EH3AI" xlink:type="simple">NP</abbrev>, Thanh Yen Commune, Thach Thanh District, Thanh Hoa Province, Vietnam (ca <named-content xmlns:xlink="http://www.w3.org/1999/xlink" content-type="dwc:verbatimCoordinates" xlink:type="simple"><named-content content-type="geo-json" specific-use="{&#34;type&#34;:&#34;Point&#34;,&#34;coordinates&#34;:[105.584416,20.288652]}" id="NCID0EO3AI" xlink:type="simple">20.288652°N, 105.584416°E</named-content></named-content>; altitude 150 m <abbrev xmlns:xlink="http://www.w3.org/1999/xlink" xlink:title="above sea level" id="ABBRID0ET3AI" xlink:type="simple">asl</abbrev>) collected on 26 August 2017 by Q.H. Nguyen. SIFASV 104 and 105 (two adult females, released), collected from Pu Mat <abbrev xmlns:xlink="http://www.w3.org/1999/xlink" xlink:title="National Park" id="ABBRID0EX3AI" xlink:type="simple">NP</abbrev>, Con Cuong District, Nghe An Province, Vietnam, in May 2017 by Q.S. Nguyen. SIFASV 106 (adult female, released), collected from Nam Dong <abbrev xmlns:xlink="http://www.w3.org/1999/xlink" xlink:title="Nature Reserve" id="ABBRID0E23AI" xlink:type="simple">NR</abbrev>, Quan Hoa District, Thanh Hoa Province, Vietnam, in May 2023 by N.V. Ha and TVN.</p></tp:treatment-sec><tp:treatment-sec sec-type="diagnosis" id="SECID0E63AI"><title>Diagnosis.</title><p>A larger-sized species, with a maximum snout-vent length of up to 980 mm; loreal usually contacting the eye; dorsal scale rows 17–17–15; upper four or five and vertebral dorsal scale rows keeled; 217–230 ventrals; 80–95 subcaudals, paired; cloacal plate undivided; eight supralabials with 3–5 touching the eye; 1 preocular, 2 postoculars; temporals 2+2; dorsal crossbands narrow, separating ground colour into ellipse patches, pinkish-orange colour, 54–72 crossbands on body and tail; head black, the plates conspicuously margined with pinkish-orange; venter reddish-orange.</p></tp:treatment-sec><tp:treatment-sec sec-type="description" id="SECID0EE4AI"><title>Description of the holotype</title><p>(<bold>see Fig. <xref ref-type="fig" rid="F5">5</xref>)</bold>: The body is robust and slightly laterally compressed. The tail is relatively long, thin, and tapering. The head is elongate, longer than wide, and moderately flattened, with a distinct separation from the neck. The snout is elongated, flattened, and projects slightly over the lower jaw. The nostrils are relatively large, positioned dorsolaterally, and round in shape. The eyes are relatively large, with vertical pupils.</p><fig id="F5" position="float" orientation="portrait"><object-id xmlns:xlink="http://www.w3.org/1999/xlink" content-type="doi" xlink:type="simple">10.3897/zookeys.1251.157817.figure5</object-id><object-id xmlns:xlink="http://www.w3.org/1999/xlink" content-type="arpha" xlink:type="simple">99427988-C3B4-5B64-8F1F-F20699A26B37</object-id><label>Figure 5.</label><caption><p><italic><tp:taxon-name><tp:taxon-name-part taxon-name-part-type="genus" reg="Lycodon">Lycodon</tp:taxon-name-part> <tp:taxon-name-part taxon-name-part-type="species" reg="duytan">duytan</tp:taxon-name-part></tp:taxon-name></italic> sp. nov. in preservative – Specimen DTU 540 (holotype, adult male): general dorsal view (A); general ventral view (B); lateral view of the head, right side (C); lateral view of the head, left side (D); dorsal view of the head (E); ventral view of the head (F). Photos by TVN.</p></caption><graphic xmlns:xlink="http://www.w3.org/1999/xlink" xlink:href="zookeys-1251-293_article-157817__-g005.jpg" position="float" orientation="portrait" xlink:type="simple" id="oo_1416275.jpg"><uri content-type="original_file" xlink:type="simple">https://binary.pensoft.net/fig/1416275</uri></graphic></fig><p><bold><italic>Body size</italic>.</bold><abbrev xmlns:xlink="http://www.w3.org/1999/xlink" xlink:title="snout-vent length" id="ABBRID0EQ5AI" xlink:type="simple">SVL</abbrev> 890 mm, <abbrev xmlns:xlink="http://www.w3.org/1999/xlink" xlink:title="tail length" id="ABBRID0EU5AI" xlink:type="simple">TaL</abbrev> 223 mm; ratio <abbrev xmlns:xlink="http://www.w3.org/1999/xlink" xlink:title="relative tail length" id="ABBRID0EY5AI" xlink:type="simple">TaL/TL</abbrev> 0.200.</p><p><bold><italic>Body scalation</italic>.</bold> Dorsal scale rows 17–17–15, the five upper rows feebly keeled; scales of the vertebral row not enlarged; no apical pit detected; 229 ventrals; 94 subcaudals, all paired; cloacal plate undivided.</p><p><bold><italic>Head scalation</italic>.</bold> Rostral heptagonal, wider than high, slightly visible from above; nasal single, elongated; nasal surrounded by the first two supralabials, rostral, internasal, and prefrontal; internasals two, curved, slightly wider than longer, in contact with rostral anteriorly, nasal, and prefrontal; prefrontals two, large, subrectangular, prefrontal length slightly shorter than frontal length; prefrontals in contact with internasals, nasals, preoculars, and frontal; frontal rather small, pentagonal, tapering posteriorly, shorter than the distance from tip of snout to the frontal; parietals longer than wide, in contact approximately the length of the frontal; 1/1 supraocular, distinctly wider than high, in contact with prefrontal; 1/1 loreal, not contacting with the eye; 1/1 preocular, slightly large, higher than wide, in broad contact with prefrontal; subocular absent; 2/2 postoculars; 2+2 temporals; 8/8 supralabials, first and second in contact with nasal, second and third in contact with loreal, third and fourth in contact with eye, sixth largest; infralabials 9/9, first pair in broad contact with each other, first to fifth in contact with anterior pair of chin shields; posterior chin shields equal anterior ones, separated from each other by a small pair of scales.</p><p><bold><italic>Colouration in preservative</italic></bold>: The dorsum is blackish-brown, with 49 narrow pale-coloured crossbands on the body and 23 on the tail. Each pale-coloured body crossband is approximately one dorsal scale wide, interconnecting to divide the ground colour into elliptical patches. The ventral surface of the body is uniformly cream, while the ventral surface of the tail is heavily speckled with dark markings. The head is black, featuring a distinct inverted V-shaped marking on the nape. Pale stripes extend downward from the top of the temporal scales to the last supralabial scale.</p></tp:treatment-sec><tp:treatment-sec sec-type="variation" id="SECID0ER6AI"><title>Variation</title><p><bold>(Table <xref ref-type="table" rid="T2">2</xref>, Suppl. material <xref ref-type="supplementary-material" rid="S1">1</xref>: table S1, fig. S14).</bold> The type series is generally similar to the holotype in terms of body proportions and colouration, with only slight variation observed. All examined specimens of <italic><tp:taxon-name><tp:taxon-name-part taxon-name-part-type="genus" reg="Lycodon">Lycodon</tp:taxon-name-part> <tp:taxon-name-part taxon-name-part-type="species" reg="duytan">duytan</tp:taxon-name-part></tp:taxon-name></italic> sp. nov. from geographically distinct localities in north-central Vietnam (Nghe An, Ha Tinh, Thanh Hoa, and Ninh Binh provinces) exhibit consistent diagnostic features, including the presence of four or five keeled midbody dorsal scale rows, a high number of ventral and subcaudal scales (<abbrev xmlns:xlink="http://www.w3.org/1999/xlink" xlink:title="number of ventral scales" id="ABBRID0ENABI" xlink:type="simple">VEN</abbrev> 217–230; <abbrev xmlns:xlink="http://www.w3.org/1999/xlink" xlink:title="number of subcaudal scales" id="ABBRID0ERABI" xlink:type="simple">SC</abbrev> 80–95), and narrow, pinkish-orange crossbands on the body and tail. Intraspecific variation was minimal. The number of total crossbands (<abbrev xmlns:xlink="http://www.w3.org/1999/xlink" xlink:title="body bands" id="ABBRID0EVABI" xlink:type="simple">BB</abbrev>+<abbrev xmlns:xlink="http://www.w3.org/1999/xlink" xlink:title="tail bands" id="ABBRID0EZABI" xlink:type="simple">TB</abbrev>) ranged from 54 to 72. The loreal scale was in slight contact with the eye in seven of ten specimens, likely reflecting minor individual variation or asymmetry. No notable variation was observed in body proportions or overall colour pattern across the examined specimens. The dorsal surface is blackish, with 38–49 narrow pinkish-orange crossbands on the body and 14–24 on the tail; these bands interconnect, dividing the ground colour into elliptical patches. The ventral surface of the body is uniformly pale pink, while the tail’s underside exhibits variable dark speckling. The head is black, with a distinct inverted V-shaped marking on the nape and pale stripes extending from the top of the temporal region to the last supralabial. The overall morphological uniformity across multiple localities and habitats supports the recognition of <italic><tp:taxon-name><tp:taxon-name-part taxon-name-part-type="genus" reg="Lycodon">Lycodon</tp:taxon-name-part> <tp:taxon-name-part taxon-name-part-type="species" reg="duytan">duytan</tp:taxon-name-part></tp:taxon-name></italic> sp. nov. as a distinct and geographically cohesive lineage.</p></tp:treatment-sec><tp:treatment-sec sec-type="etymology" id="SECID0EIBBI"><title>Etymology.</title><p>The species name is derived from the Duy Tan Modernisation Movement (Phong trào Duy Tân) of 1906–1908 in Vietnam, a significant historical reform movement for the modernisation of the country and the society. The specific epithet also acknowledges Duy Tan University, the institution affiliated with the first author, which provided support for this research. We recommend the following common names for this species: Duy Tan Wolf Snake (in English); Duy Tan Grosszahnnatter (in German); Rắn khuyết Duy Tân (in Vietnamese); Южный краснопоясный волкозуб “Yuzhnyi krasnopoyasnyi volkozub” (in Russian).</p></tp:treatment-sec><tp:treatment-sec sec-type="comparisons" id="SECID0ENBBI"><title>Comparison.</title><p><italic><tp:taxon-name><tp:taxon-name-part taxon-name-part-type="genus" reg="Lycodon">Lycodon</tp:taxon-name-part> <tp:taxon-name-part taxon-name-part-type="species" reg="duytan">duytan</tp:taxon-name-part></tp:taxon-name></italic> sp. nov. differs from all known congeners by the unique combination of the following characters: a large body size (maximum <abbrev xmlns:xlink="http://www.w3.org/1999/xlink" xlink:title="snout-vent length" id="ABBRID0E5BBI" xlink:type="simple">SVL</abbrev> up to 980 mm); 4–5 keeled dorsal scale rows at midbody (vs smooth or only weakly keeled in most species); a high number of ventral and subcaudal scales (<abbrev xmlns:xlink="http://www.w3.org/1999/xlink" xlink:title="number of ventral scales" id="ABBRID0ECCBI" xlink:type="simple">VEN</abbrev> 217–230; <abbrev xmlns:xlink="http://www.w3.org/1999/xlink" xlink:title="number of subcaudal scales" id="ABBRID0EGCBI" xlink:type="simple">SC</abbrev> 80–95); 54–72 narrow pinkish-orange crossbands on the body and tail, which interconnect to divide the ground colour into elliptical patches; and a uniformly reddish-pink ventral surface. These features clearly distinguish <italic><tp:taxon-name><tp:taxon-name-part taxon-name-part-type="genus" reg="Lycodon">Lycodon</tp:taxon-name-part> <tp:taxon-name-part taxon-name-part-type="species" reg="duytan">duytan</tp:taxon-name-part></tp:taxon-name></italic> sp. nov. from <italic><tp:taxon-name><tp:taxon-name-part taxon-name-part-type="genus" reg="Lycodon">L.</tp:taxon-name-part> <tp:taxon-name-part taxon-name-part-type="species" reg="rufozonatus">rufozonatus</tp:taxon-name-part></tp:taxon-name></italic>, <italic><tp:taxon-name><tp:taxon-name-part taxon-name-part-type="genus" reg="Lycodon">L.</tp:taxon-name-part> <tp:taxon-name-part taxon-name-part-type="species" reg="walli">walli</tp:taxon-name-part></tp:taxon-name></italic> stat. nov., and other members of the <italic><tp:taxon-name><tp:taxon-name-part taxon-name-part-type="genus" reg="Lycodon">L.</tp:taxon-name-part> <tp:taxon-name-part taxon-name-part-type="species" reg="rufozonatus">rufozonatus</tp:taxon-name-part></tp:taxon-name>–<tp:taxon-name><tp:taxon-name-part taxon-name-part-type="genus" reg="Lycodon"/><tp:taxon-name-part taxon-name-part-type="species" reg="paucifasciatus">paucifasciatus</tp:taxon-name-part></tp:taxon-name></italic> species complex, including <italic><tp:taxon-name><tp:taxon-name-part taxon-name-part-type="genus" reg="Lycodon">L.</tp:taxon-name-part> <tp:taxon-name-part taxon-name-part-type="species" reg="anakradaya">anakradaya</tp:taxon-name-part></tp:taxon-name></italic> Nguyen, Duong, Wood &amp; Grismer, <italic><tp:taxon-name><tp:taxon-name-part taxon-name-part-type="genus" reg="Lycodon">L.</tp:taxon-name-part> <tp:taxon-name-part taxon-name-part-type="species" reg="cardamomensis">cardamomensis</tp:taxon-name-part></tp:taxon-name></italic> Daltry &amp; Wüster, <italic><tp:taxon-name><tp:taxon-name-part taxon-name-part-type="genus" reg="Lycodon">L.</tp:taxon-name-part> <tp:taxon-name-part taxon-name-part-type="species" reg="paucifasciatus">paucifasciatus</tp:taxon-name-part></tp:taxon-name></italic> Rendahl in Smith, <italic><tp:taxon-name><tp:taxon-name-part taxon-name-part-type="genus" reg="Lycodon">L.</tp:taxon-name-part> <tp:taxon-name-part taxon-name-part-type="species" reg="poyarkovi">poyarkovi</tp:taxon-name-part></tp:taxon-name></italic> Nguyen &amp; Vogel, <italic><tp:taxon-name><tp:taxon-name-part taxon-name-part-type="genus" reg="Lycodon">L.</tp:taxon-name-part> <tp:taxon-name-part taxon-name-part-type="species" reg="rosozonatus">rosozonatus</tp:taxon-name-part></tp:taxon-name></italic> (Hu &amp; Zhao), and <italic><tp:taxon-name><tp:taxon-name-part taxon-name-part-type="genus" reg="Lycodon">L.</tp:taxon-name-part> <tp:taxon-name-part taxon-name-part-type="species" reg="gibsonae">gibsonae</tp:taxon-name-part></tp:taxon-name></italic> Vogel &amp; David. These species are all medium to large-sized snakes (total length ≥ 600 mm) sharing superficially similar coloration patterns, namely red or pinkish crossbands on a dark background and an inverted V-shaped marking on the nape, but differ from <italic><tp:taxon-name><tp:taxon-name-part taxon-name-part-type="genus" reg="Lycodon">Lycodon</tp:taxon-name-part> <tp:taxon-name-part taxon-name-part-type="species" reg="duytan">duytan</tp:taxon-name-part></tp:taxon-name></italic> sp. nov. in key morphological traits. Given these similarities, detailed comparisons with these eight species are provided below.</p><p><italic><tp:taxon-name><tp:taxon-name-part taxon-name-part-type="genus" reg="Lycodon">Lycodon</tp:taxon-name-part> <tp:taxon-name-part taxon-name-part-type="species" reg="duytan">duytan</tp:taxon-name-part></tp:taxon-name></italic> sp. nov. is morphologically very similar to <italic><tp:taxon-name><tp:taxon-name-part taxon-name-part-type="genus" reg="Lycodon">L.</tp:taxon-name-part> <tp:taxon-name-part taxon-name-part-type="species" reg="rufozonatus">rufozonatus</tp:taxon-name-part></tp:taxon-name></italic> but can be distinguished by the following characteristics: a higher number of ventral scales (<abbrev xmlns:xlink="http://www.w3.org/1999/xlink" xlink:title="number of ventral scales" id="ABBRID0EEHBI" xlink:type="simple">VEN</abbrev> 217–230, mean 225.1 vs 186–216, mean 199.60), a greater number of subcaudal scales (<abbrev xmlns:xlink="http://www.w3.org/1999/xlink" xlink:title="number of subcaudal scales" id="ABBRID0EIHBI" xlink:type="simple">SC</abbrev> 80–95, mean 88.11 vs 60–88, mean 74.30), and the presence of 4 or 5 keeled scale rows at midbody (vs all dorsal scales smooth).</p><p><italic><tp:taxon-name><tp:taxon-name-part taxon-name-part-type="genus" reg="Lycodon">Lycodon</tp:taxon-name-part> <tp:taxon-name-part taxon-name-part-type="species" reg="duytan">duytan</tp:taxon-name-part></tp:taxon-name></italic> sp. nov. differs from <italic><tp:taxon-name><tp:taxon-name-part taxon-name-part-type="genus" reg="Lycodon">L.</tp:taxon-name-part> <tp:taxon-name-part taxon-name-part-type="species" reg="anakradaya">anakradaya</tp:taxon-name-part></tp:taxon-name></italic> (data from <xref ref-type="bibr" rid="B30">Nguyen et al. 2022</xref>), <italic><tp:taxon-name><tp:taxon-name-part taxon-name-part-type="genus" reg="Lycodon">L.</tp:taxon-name-part> <tp:taxon-name-part taxon-name-part-type="species" reg="cardamomensis">cardamomensis</tp:taxon-name-part></tp:taxon-name></italic> (data from <xref ref-type="bibr" rid="B9">Do et al. 2017</xref>; <xref ref-type="bibr" rid="B27">Nguyen and Vogel 2025</xref>), and <italic><tp:taxon-name><tp:taxon-name-part taxon-name-part-type="genus" reg="Lycodon">L.</tp:taxon-name-part> <tp:taxon-name-part taxon-name-part-type="species" reg="paucifasciatus">paucifasciatus</tp:taxon-name-part></tp:taxon-name></italic> (data from <xref ref-type="bibr" rid="B47">Smith 1943</xref>; <xref ref-type="bibr" rid="B27">Nguyen and Vogel 2025</xref>) by having: pale crossbands on the dorsum and tail that link with each other and separate the ground colour of the body into ellipse-shaped patches (vs separate with each other); a higher number of <abbrev xmlns:xlink="http://www.w3.org/1999/xlink" xlink:title="body bands" id="ABBRID0EOJBI" xlink:type="simple">BB</abbrev>+<abbrev xmlns:xlink="http://www.w3.org/1999/xlink" xlink:title="tail bands" id="ABBRID0ESJBI" xlink:type="simple">TB</abbrev> in both sexes (54–72 vs 15–26); and crossbands on the dorsum and tail that are narrow ~ 1.0–1.5 dorsal scales wide along the vertebral scale row (vs wide, ~3.0–5.0 dorsal scales).</p><p><italic><tp:taxon-name><tp:taxon-name-part taxon-name-part-type="genus" reg="Lycodon">Lycodon</tp:taxon-name-part> <tp:taxon-name-part taxon-name-part-type="species" reg="duytan">duytan</tp:taxon-name-part></tp:taxon-name></italic> sp. nov. differs from <italic><tp:taxon-name><tp:taxon-name-part taxon-name-part-type="genus" reg="Lycodon">L.</tp:taxon-name-part> <tp:taxon-name-part taxon-name-part-type="species" reg="poyarkovi">poyarkovi</tp:taxon-name-part></tp:taxon-name></italic> (data from <xref ref-type="bibr" rid="B27">Nguyen and Vogel 2025</xref>) by having: much bigger size in both sexes (max <abbrev xmlns:xlink="http://www.w3.org/1999/xlink" xlink:title="snout-vent length" id="ABBRID0ESKBI" xlink:type="simple">SVL</abbrev> 890 mm in males, 980 mm in females vs 536 mm in males, 675 mm in females); pale crossbands on the dorsum and tail linked with each other and separate the ground colour of the body into ellipse-shaped patches (vs separate with each other); a higher number of <abbrev xmlns:xlink="http://www.w3.org/1999/xlink" xlink:title="body bands" id="ABBRID0EWKBI" xlink:type="simple">BB</abbrev>+<abbrev xmlns:xlink="http://www.w3.org/1999/xlink" xlink:title="tail bands" id="ABBRID0E1KBI" xlink:type="simple">TB</abbrev> in both sexes (54–72 vs 31–47); and crossbands on the dorsum and tail narrow, ~1.0–1.5 dorsal scales wide along the vertebral scale row (vs slightly wide, ~2.0–2.5 dorsal scales).</p><p><italic><tp:taxon-name><tp:taxon-name-part taxon-name-part-type="genus" reg="Lycodon">Lycodon</tp:taxon-name-part> <tp:taxon-name-part taxon-name-part-type="species" reg="duytan">duytan</tp:taxon-name-part></tp:taxon-name></italic> sp. nov. differs from <italic><tp:taxon-name><tp:taxon-name-part taxon-name-part-type="genus" reg="Lycodon">L.</tp:taxon-name-part> <tp:taxon-name-part taxon-name-part-type="species" reg="rosozonatus">rosozonatus</tp:taxon-name-part></tp:taxon-name></italic> (data from <xref ref-type="bibr" rid="B27">Nguyen and Vogel 2025</xref>) by having: smaller size in males (max <abbrev xmlns:xlink="http://www.w3.org/1999/xlink" xlink:title="snout-vent length" id="ABBRID0E1LBI" xlink:type="simple">SVL</abbrev> 890 mm vs 1060 mm) but a larger size in females (max <abbrev xmlns:xlink="http://www.w3.org/1999/xlink" xlink:title="snout-vent length" id="ABBRID0E5LBI" xlink:type="simple">SVL</abbrev> 980 mm vs 866 mm); a lower number of <abbrev xmlns:xlink="http://www.w3.org/1999/xlink" xlink:title="dorsal scale rows at midbody" id="ABBRID0ECMBI" xlink:type="simple">MSR</abbrev> in both sexes (17 vs 19); a higher number of <abbrev xmlns:xlink="http://www.w3.org/1999/xlink" xlink:title="body bands" id="ABBRID0EGMBI" xlink:type="simple">BB</abbrev>+<abbrev xmlns:xlink="http://www.w3.org/1999/xlink" xlink:title="tail bands" id="ABBRID0EKMBI" xlink:type="simple">TB</abbrev> in both sexes (54–72 vs 39–42); and crossbands on the dorsum and tail, ~1.0–1.5 dorsal scales wide along the vertebral scale row (vs slightly wide, ~2.0–2.5 dorsal scales).</p><p><italic><tp:taxon-name><tp:taxon-name-part taxon-name-part-type="genus" reg="Lycodon">Lycodon</tp:taxon-name-part> <tp:taxon-name-part taxon-name-part-type="species" reg="duytan">duytan</tp:taxon-name-part></tp:taxon-name></italic> sp. nov. differs from <italic><tp:taxon-name><tp:taxon-name-part taxon-name-part-type="genus" reg="Lycodon">L.</tp:taxon-name-part> <tp:taxon-name-part taxon-name-part-type="species" reg="gibsonae">gibsonae</tp:taxon-name-part></tp:taxon-name></italic> (data from <xref ref-type="bibr" rid="B54">Vogel and David 2019</xref>) by having: pale crossbands on the dorsum and tail that link with each other and a separate ground colour of the body into ellipse-shaped patches (vs separate with each other); a higher number of <abbrev xmlns:xlink="http://www.w3.org/1999/xlink" xlink:title="body bands" id="ABBRID0EKNBI" xlink:type="simple">BB</abbrev>+<abbrev xmlns:xlink="http://www.w3.org/1999/xlink" xlink:title="tail bands" id="ABBRID0EONBI" xlink:type="simple">TB</abbrev> in males (72 vs 25–27); and crossbands on the dorsum and tail ~1–1.5 dorsal scales wide along the vertebral scale row (vs slightly wide, ~4.5–6.0 dorsal scales).</p><p>Lastly, <italic><tp:taxon-name><tp:taxon-name-part taxon-name-part-type="genus" reg="Lycodon">Lycodon</tp:taxon-name-part> <tp:taxon-name-part taxon-name-part-type="species" reg="duytan">duytan</tp:taxon-name-part></tp:taxon-name></italic> sp. nov. differs from <italic><tp:taxon-name><tp:taxon-name-part taxon-name-part-type="genus" reg="Lycodon">L.</tp:taxon-name-part> <tp:taxon-name-part taxon-name-part-type="species" reg="walli">walli</tp:taxon-name-part></tp:taxon-name></italic> stat. nov. in several morphological characteristics, including: dorsum colouration (blackish with pinkish-orange crossbands vs black-grey or chocolate with grey-brown or dirty cream crossbands); a higher number of ventral scales (<abbrev xmlns:xlink="http://www.w3.org/1999/xlink" xlink:title="number of ventral scales" id="ABBRID0EKOBI" xlink:type="simple">VEN</abbrev> 217–230, mean 225.09 vs 164–198, mean 187.95); a higher number of <abbrev xmlns:xlink="http://www.w3.org/1999/xlink" xlink:title="body bands" id="ABBRID0EOOBI" xlink:type="simple">BB</abbrev>+<abbrev xmlns:xlink="http://www.w3.org/1999/xlink" xlink:title="tail bands" id="ABBRID0ESOBI" xlink:type="simple">TB</abbrev> in both sexes (54–72 vs 39–51); and the presence of 4–5 keeled dorsal scale rows at midbody (vs all dorsal scales smooth). Geographically, <italic><tp:taxon-name><tp:taxon-name-part taxon-name-part-type="genus" reg="Lycodon">Lycodon</tp:taxon-name-part> <tp:taxon-name-part taxon-name-part-type="species" reg="duytan">duytan</tp:taxon-name-part></tp:taxon-name></italic> sp. nov. is widely separated from <italic><tp:taxon-name><tp:taxon-name-part taxon-name-part-type="genus" reg="Lycodon">L.</tp:taxon-name-part> <tp:taxon-name-part taxon-name-part-type="species" reg="walli">walli</tp:taxon-name-part></tp:taxon-name></italic> stat. nov., which is considered endemic to the southern Ryukyu Islands, Japan. Furthermore, the distribution range of <italic><tp:taxon-name><tp:taxon-name-part taxon-name-part-type="genus" reg="Lycodon">L.</tp:taxon-name-part> <tp:taxon-name-part taxon-name-part-type="species" reg="rufozonatus">rufozonatus</tp:taxon-name-part></tp:taxon-name></italic> lies between these two species, further reinforcing their geographic isolation.</p></tp:treatment-sec><tp:treatment-sec sec-type="distribution" id="SECID0EXPBI"><title>Distribution</title><p>(Fig. <xref ref-type="fig" rid="F1">1</xref>). Currently, <italic><tp:taxon-name><tp:taxon-name-part taxon-name-part-type="genus" reg="Lycodon">Lycodon</tp:taxon-name-part> <tp:taxon-name-part taxon-name-part-type="species" reg="duytan">duytan</tp:taxon-name-part></tp:taxon-name></italic> sp. nov. is known from Cuc Phuong <abbrev xmlns:xlink="http://www.w3.org/1999/xlink" xlink:title="National Park" id="ABBRID0EMQBI" xlink:type="simple">NP</abbrev> (Nho Quan District, Ninh Binh Province, and Thach Thanh District, Thanh Hoa Province); Nam Dong <abbrev xmlns:xlink="http://www.w3.org/1999/xlink" xlink:title="Nature Reserve" id="ABBRID0EQQBI" xlink:type="simple">NR</abbrev> (Thanh Hoa Province); Pu Mat <abbrev xmlns:xlink="http://www.w3.org/1999/xlink" xlink:title="National Park" id="ABBRID0EUQBI" xlink:type="simple">NP</abbrev> (Nghe An Province); and Vu Quang <abbrev xmlns:xlink="http://www.w3.org/1999/xlink" xlink:title="National Park" id="ABBRID0EYQBI" xlink:type="simple">NP</abbrev> (Ha Tinh Province) in north-central Vietnam. Additionally, its presence is anticipated in Pu Luong and Pu Hu NRs (Thanh Hoa Province) and Pu Hoat <abbrev xmlns:xlink="http://www.w3.org/1999/xlink" xlink:title="Nature Reserve" id="ABBRID0E3QBI" xlink:type="simple">NR</abbrev> (Nghe An Province) in north-central Vietnam.</p></tp:treatment-sec><tp:treatment-sec sec-type="natural history" id="SECID0EARBI"><title>Natural history notes.</title><p>This species is nocturnal and terrestrial, as observed during our field surveys. All observed specimens were found crawling on the ground or on limestone rocks near small to medium-sized streams. Despite its relatively wide distribution, <italic><tp:taxon-name><tp:taxon-name-part taxon-name-part-type="genus" reg="Lycodon">Lycodon</tp:taxon-name-part> <tp:taxon-name-part taxon-name-part-type="species" reg="duytan">duytan</tp:taxon-name-part></tp:taxon-name></italic> sp. nov. appears to be rare within its habitat. In Cuc Phuong <abbrev xmlns:xlink="http://www.w3.org/1999/xlink" xlink:title="National Park" id="ABBRID0ERRBI" xlink:type="simple">NP</abbrev>, Ninh Binh Province, <italic><tp:taxon-name><tp:taxon-name-part taxon-name-part-type="genus" reg="Lycodon">Lycodon</tp:taxon-name-part> <tp:taxon-name-part taxon-name-part-type="species" reg="duytan">duytan</tp:taxon-name-part></tp:taxon-name></italic> sp. nov. was recorded in sympatry with <italic><tp:taxon-name><tp:taxon-name-part taxon-name-part-type="genus" reg="Lycodon">L.</tp:taxon-name-part> <tp:taxon-name-part taxon-name-part-type="species" reg="futsingensis">futsingensis</tp:taxon-name-part></tp:taxon-name></italic> (Pope), <italic><tp:taxon-name><tp:taxon-name-part taxon-name-part-type="genus" reg="Lycodon">L.</tp:taxon-name-part> <tp:taxon-name-part taxon-name-part-type="species" reg="meridionalis">meridionalis</tp:taxon-name-part></tp:taxon-name></italic>, and <italic><tp:taxon-name><tp:taxon-name-part taxon-name-part-type="genus" reg="Lycodon">L.</tp:taxon-name-part> <tp:taxon-name-part taxon-name-part-type="species" reg="ruhstrati">ruhstrati</tp:taxon-name-part> <tp:taxon-name-part taxon-name-part-type="subspecies" reg="abditus">abditus</tp:taxon-name-part></tp:taxon-name></italic> Vogel, David, Pauwels, Sumontha, Norval, Hendrix, Vu &amp; Ziegler within secondary karst forests. In Pu Mat <abbrev xmlns:xlink="http://www.w3.org/1999/xlink" xlink:title="National Park" id="ABBRID0EFTBI" xlink:type="simple">NP</abbrev>, Nghe An Province, this species was found in sympatry with <italic><tp:taxon-name><tp:taxon-name-part taxon-name-part-type="genus" reg="Lycodon">L.</tp:taxon-name-part> <tp:taxon-name-part taxon-name-part-type="species" reg="futsingensis">futsingensis</tp:taxon-name-part></tp:taxon-name></italic> and <italic><tp:taxon-name><tp:taxon-name-part taxon-name-part-type="genus" reg="Lycodon">L.</tp:taxon-name-part> <tp:taxon-name-part taxon-name-part-type="species" reg="neomaculatus">neomaculatus</tp:taxon-name-part></tp:taxon-name></italic> Nguyen, Lee, Pauwels, Kennedy-Gold, Poyarkov, David &amp; Vogel, in an evergreen forest habitat. In Nam Dong <abbrev xmlns:xlink="http://www.w3.org/1999/xlink" xlink:title="Nature Reserve" id="ABBRID0E6TBI" xlink:type="simple">NR</abbrev>, Thanh Hoa Province, and Vu Quang <abbrev xmlns:xlink="http://www.w3.org/1999/xlink" xlink:title="National Park" id="ABBRID0EDUBI" xlink:type="simple">NP</abbrev>, Ha Tinh Province, <italic><tp:taxon-name><tp:taxon-name-part taxon-name-part-type="genus" reg="Lycodon">Lycodon</tp:taxon-name-part> <tp:taxon-name-part taxon-name-part-type="species" reg="duytan">duytan</tp:taxon-name-part></tp:taxon-name></italic> sp. nov. was recorded in sympatry with <italic><tp:taxon-name><tp:taxon-name-part taxon-name-part-type="genus" reg="Lycodon">L.</tp:taxon-name-part> <tp:taxon-name-part taxon-name-part-type="species" reg="futsingensis">futsingensis</tp:taxon-name-part></tp:taxon-name></italic> and <italic><tp:taxon-name><tp:taxon-name-part taxon-name-part-type="genus" reg="Lycodon">L.</tp:taxon-name-part> <tp:taxon-name-part taxon-name-part-type="species" reg="ruhstrati">ruhstrati</tp:taxon-name-part> <tp:taxon-name-part taxon-name-part-type="subspecies" reg="abditus">abditus</tp:taxon-name-part></tp:taxon-name></italic> in secondary forest.</p></tp:treatment-sec><tp:treatment-sec sec-type="conservation status" id="SECID0EMVBI"><title>Conservation status.</title><p><italic><tp:taxon-name><tp:taxon-name-part taxon-name-part-type="genus" reg="Lycodon">Lycodon</tp:taxon-name-part> <tp:taxon-name-part taxon-name-part-type="species" reg="duytan">duytan</tp:taxon-name-part></tp:taxon-name></italic> sp. nov. has a relatively large distribution range, occurring across at least four protected areas, including three national parks and one nature reserve in northern and central Vietnam, which afford it a certain degree of conservation protection. The estimated extent of occurrence (<abbrev xmlns:xlink="http://www.w3.org/1999/xlink" xlink:title="extent of occurrence" id="ABBRID0E4VBI" xlink:type="simple">EOO</abbrev>) is ca 17,307 km<sup>2</sup>. The primary threats to this species include habitat loss and degradation, as well as potential illegal collection due to its distinctive colouration (TVN, pers. obs.). Based on these factors, <italic><tp:taxon-name><tp:taxon-name-part taxon-name-part-type="genus" reg="Lycodon">Lycodon</tp:taxon-name-part> <tp:taxon-name-part taxon-name-part-type="species" reg="duytan">duytan</tp:taxon-name-part></tp:taxon-name></italic> sp. nov. is classified as a species of Least Concern (<abbrev xmlns:xlink="http://www.w3.org/1999/xlink" xlink:title="Least Concern" id="ABBRID0EOWBI" xlink:type="simple">LC</abbrev>) according to the IUCN Red List categories (<xref ref-type="bibr" rid="B17">IUCN Standards and Petitions Committee 2024</xref>).</p></tp:treatment-sec><tp:treatment-sec><!--Section generated to contain objects referenced in tp:taxon-treatment.--><table-wrap id="T2" position="float" orientation="portrait"><label>Table 2.</label><caption><p>Comparison of morphological characters of <italic><tp:taxon-name><tp:taxon-name-part taxon-name-part-type="genus" reg="Lycodon">Lycodon</tp:taxon-name-part> <tp:taxon-name-part taxon-name-part-type="species" reg="duytan">duytan</tp:taxon-name-part></tp:taxon-name></italic> sp. nov. with <italic><tp:taxon-name><tp:taxon-name-part taxon-name-part-type="genus" reg="Lycodon">L.</tp:taxon-name-part> <tp:taxon-name-part taxon-name-part-type="species" reg="walli">walli</tp:taxon-name-part></tp:taxon-name></italic> stat. nov., <italic><tp:taxon-name><tp:taxon-name-part taxon-name-part-type="genus" reg="Lycodon">L.</tp:taxon-name-part> <tp:taxon-name-part taxon-name-part-type="species" reg="rufozonatus">rufozonatus</tp:taxon-name-part></tp:taxon-name></italic>, and <italic><tp:taxon-name><tp:taxon-name-part taxon-name-part-type="genus" reg="Lycodon">L.</tp:taxon-name-part> <tp:taxon-name-part taxon-name-part-type="species" reg="rosozonatus">rosozonatus</tp:taxon-name-part></tp:taxon-name></italic>. Diagnostic characters distinguishing the new species from the other three species are indicated in bold.</p></caption><table id="TID0E4YBI" rules="all"><tbody><tr><th rowspan="1" colspan="1">Species</th><th rowspan="1" colspan="1"><italic><tp:taxon-name><tp:taxon-name-part taxon-name-part-type="genus" reg="Lycodon">L.</tp:taxon-name-part> <tp:taxon-name-part taxon-name-part-type="species" reg="duytan">duytan</tp:taxon-name-part></tp:taxon-name></italic> sp. nov.</th><th rowspan="1" colspan="1"><italic><tp:taxon-name><tp:taxon-name-part taxon-name-part-type="genus" reg="Lycodon">L.</tp:taxon-name-part> <tp:taxon-name-part taxon-name-part-type="species" reg="walli">walli</tp:taxon-name-part></tp:taxon-name></italic> stat. nov.</th><th rowspan="1" colspan="1">
                      <italic>
                        <tp:taxon-name><tp:taxon-name-part taxon-name-part-type="genus" reg="Lycodon">L.</tp:taxon-name-part> <tp:taxon-name-part taxon-name-part-type="species" reg="rufozonatus">rufozonatus</tp:taxon-name-part></tp:taxon-name>
                      </italic>
                    </th><th rowspan="1" colspan="1">
                      <italic>
                        <tp:taxon-name><tp:taxon-name-part taxon-name-part-type="genus" reg="Lycodon">L.</tp:taxon-name-part> <tp:taxon-name-part taxon-name-part-type="species" reg="rosozonatus">rosozonatus</tp:taxon-name-part></tp:taxon-name>
                      </italic>
                    </th></tr><tr><td rowspan="1" colspan="1"><bold>Max <abbrev xmlns:xlink="http://www.w3.org/1999/xlink" xlink:title="snout-vent length" id="ABBRID0EJQBG" xlink:type="simple">SVL</abbrev></bold> (<bold>males</bold>, <bold>mm</bold>)</td><td rowspan="1" colspan="1">890</td><td rowspan="1" colspan="1">
                      <bold>922</bold>
                    </td><td rowspan="1" colspan="1">
                      <bold>1122</bold>
                    </td><td rowspan="1" colspan="1">
                      <bold>1060</bold>
                    </td></tr><tr><td rowspan="1" colspan="1"><bold>Max <abbrev xmlns:xlink="http://www.w3.org/1999/xlink" xlink:title="snout-vent length" id="ABBRID0ENRBG" xlink:type="simple">SVL</abbrev></bold> (<bold>females</bold>, <bold>mm</bold>)</td><td rowspan="1" colspan="1">980</td><td rowspan="1" colspan="1">
                      <bold>840</bold>
                    </td><td rowspan="1" colspan="1">
                      <bold>1145</bold>
                    </td><td rowspan="1" colspan="1">
                      <bold>866</bold>
                    </td></tr><tr><td rowspan="1" colspan="1">
                      <bold>
                        <abbrev xmlns:xlink="http://www.w3.org/1999/xlink" xlink:title="relative tail length" id="ABBRID0EQSBG" xlink:type="simple">TaL/TL</abbrev>
                      </bold>
                    </td><td rowspan="1" colspan="1">0.183–0.227 (0.198 ± 0.013, <italic>n</italic> = 9)</td><td rowspan="1" colspan="1"><bold>0.196–0.288</bold> (<bold>0.217 ± 0.016</bold>, <bold><italic>n</italic> = 33</bold>)</td><td rowspan="1" colspan="1">0.151–0.237 (0.196 ± 0.021, <italic>n</italic> = 63)</td><td rowspan="1" colspan="1">0.185–0.200 (0.191 ± 0.006, <italic>n</italic> = 5)</td></tr><tr><td rowspan="1" colspan="1">
                      <bold>
                        <abbrev xmlns:xlink="http://www.w3.org/1999/xlink" xlink:title="number of ventral scales" id="ABBRID0EYTBG" xlink:type="simple">VEN</abbrev>
                      </bold>
                    </td><td rowspan="1" colspan="1">217–230 (225.09 ± 4.01, <italic>n</italic> = 11)</td><td rowspan="1" colspan="1"><bold>164–198</bold> (<bold>187.95 ± 6.21</bold>, <bold><italic>n</italic> = 40</bold>)</td><td rowspan="1" colspan="1"><bold>186–216</bold> (<bold>199.60 ± 7.84</bold>, <bold><italic>n</italic> = 75</bold>)</td><td rowspan="1" colspan="1">219–224 (221.89 ± 1.96, <italic>n</italic> = 9)</td></tr><tr><td rowspan="1" colspan="1">
                      <bold>
                        <abbrev xmlns:xlink="http://www.w3.org/1999/xlink" xlink:title="number of subcaudal scales" id="ABBRID0EGVBG" xlink:type="simple">SC</abbrev>
                      </bold>
                    </td><td rowspan="1" colspan="1">80–95 (88.11 ± 5.64, <italic>n</italic> = 9)</td><td rowspan="1" colspan="1">71–90 (82.11 ± 4.37, <italic>n</italic> = 37)</td><td rowspan="1" colspan="1"><bold>60–88</bold> (<bold>74.30 ± 7.83</bold>, <bold><italic>n</italic> = 63</bold>)</td><td rowspan="1" colspan="1">80–85 (82.50 ± 2.89, <italic>n</italic> = 4)</td></tr><tr><td rowspan="1" colspan="1">
                      <bold><abbrev xmlns:xlink="http://www.w3.org/1999/xlink" xlink:title="number of ventral scales" id="ABBRID0EOWBG" xlink:type="simple">VEN</abbrev>+<abbrev xmlns:xlink="http://www.w3.org/1999/xlink" xlink:title="number of subcaudal scales" id="ABBRID0ESWBG" xlink:type="simple">SC</abbrev></bold>
                    </td><td rowspan="1" colspan="1">299–325 (312.78 ± 8.73, <italic>n</italic> = 9)</td><td rowspan="1" colspan="1"><bold>235–285</bold> (<bold>270.03 ± 9.45</bold>, <bold><italic>n</italic> = 37</bold>)</td><td rowspan="1" colspan="1"><bold>247–297</bold> (<bold>273.21 ± 12.58</bold>, <bold><italic>n</italic> = 63</bold>)</td><td rowspan="1" colspan="1">301–309 (305.00 ± 4.62, <italic>n</italic> = 4)</td></tr><tr><td rowspan="1" colspan="1">
                      <bold><abbrev xmlns:xlink="http://www.w3.org/1999/xlink" xlink:title="body bands" id="ABBRID0EAYBG" xlink:type="simple">BB</abbrev>+<abbrev xmlns:xlink="http://www.w3.org/1999/xlink" xlink:title="tail bands" id="ABBRID0EEYBG" xlink:type="simple">TB</abbrev></bold>
                    </td><td rowspan="1" colspan="1">54–72 (64.22 ± 6.63, <italic>n</italic> = 9)</td><td rowspan="1" colspan="1"><bold>39–51</bold> (<bold>45.40 ± 3.36</bold>, <bold><italic>n</italic> = 15</bold>)</td><td rowspan="1" colspan="1"><bold>60–106</bold> (<bold>79.06 ± 11.29</bold>, <bold><italic>n</italic> = 66</bold>)</td><td rowspan="1" colspan="1"><bold>39</bold>–<bold>42 (40.80 ± 1.30</bold>, <bold><italic>n</italic> = 5)</bold></td></tr><tr><td rowspan="1" colspan="1">
                      <bold>KSR</bold>
                    </td><td rowspan="1" colspan="1">4 or 5</td><td rowspan="1" colspan="1">
                      <bold>0</bold>
                    </td><td rowspan="1" colspan="1">
                      <bold>0</bold>
                    </td><td rowspan="1" colspan="1">2 or 3</td></tr><tr><td rowspan="1" colspan="1">
                      <bold>Body colour</bold>
                    </td><td rowspan="1" colspan="1">black</td><td rowspan="1" colspan="1">
                      <bold>black-grey or chocolate</bold>
                    </td><td rowspan="1" colspan="1">black</td><td rowspan="1" colspan="1">black</td></tr><tr><td rowspan="1" colspan="1">
                      <bold>Colour of bands</bold>
                    </td><td rowspan="1" colspan="1">pinkish orange</td><td rowspan="1" colspan="1">
                      <bold>grey-brown or dirty cream</bold>
                    </td><td rowspan="1" colspan="1">pinkish or reddish-brown</td><td rowspan="1" colspan="1">pinkish orange</td></tr><tr><td rowspan="1" colspan="1">
                      <bold>Distributions</bold>
                    </td><td rowspan="1" colspan="1">Vietnam (north-central)</td><td rowspan="1" colspan="1">Japan (endemic to Miyako &amp; Yaeyama islands)</td><td rowspan="1" colspan="1">China including Taiwan Island, Korean Peninsula, Russia (Chernigovka), Japan (Nagasaki Islands), northeast Vietnam</td><td rowspan="1" colspan="1">China (endemic in Hainan Island)</td></tr><tr><td rowspan="1" colspan="1">
                      <bold>References</bold>
                    </td><td rowspan="1" colspan="1">This study</td><td rowspan="1" colspan="1"><xref ref-type="bibr" rid="B48">Stejneger (1907)</xref>; <xref ref-type="bibr" rid="B23">Maki (1931)</xref>; <xref ref-type="bibr" rid="B50">Takara (1962)</xref>; This study</td><td rowspan="1" colspan="1"><xref ref-type="bibr" rid="B11">Duméril and Bibron (1854)</xref>; <xref ref-type="bibr" rid="B4">Boettger (1885)</xref>; <xref ref-type="bibr" rid="B15">Hallowell (1856)</xref>; <xref ref-type="bibr" rid="B48">Stejneger (1907)</xref>; <xref ref-type="bibr" rid="B45">Schmidt (1925)</xref>; <xref ref-type="bibr" rid="B25">Mell (1931)</xref>; <xref ref-type="bibr" rid="B23">Maki (1931)</xref>; <xref ref-type="bibr" rid="B50">Takara (1962)</xref>; <xref ref-type="bibr" rid="B63">Yang and Rao (2008)</xref>; This study</td><td rowspan="1" colspan="1">
                      <xref ref-type="bibr" rid="B27">Nguyen and Vogel (2025)</xref>
                    </td></tr></tbody></table></table-wrap><supplementary-material xmlns:xlink="http://www.w3.org/1999/xlink" id="S1" position="float" orientation="portrait" xlink:type="simple"><object-id content-type="arpha" xlink:type="simple">21DD9F8E-F66C-56C2-9216-1A08B83FF4B1</object-id><label>Supplementary material 1</label><caption><p>Additional information</p></caption><ext-link xlink:type="simple" ext-link-type="doi" xlink:href="10.3897/zookeys.1251.157817.suppl1">https://doi.org/10.3897/zookeys.1251.157817.suppl1</ext-link><statement content-type="dataType"><label>Data type</label><p>pdf</p></statement><statement content-type="notes"><label>Explanation note</label><p><bold>fig. S1.</bold> Bayesian tree of the <italic><tp:taxon-name><tp:taxon-name-part taxon-name-part-type="genus" reg="Lycodon">Lycodon</tp:taxon-name-part></tp:taxon-name></italic> spp. based on the partial sequences of Cyt <italic>b</italic> gene. <bold>fig. S2.</bold> Maximum likelihood tree of the <italic><tp:taxon-name><tp:taxon-name-part taxon-name-part-type="genus" reg="Lycodon">Lycodon</tp:taxon-name-part></tp:taxon-name></italic> spp. based on the partial sequences of Cyt <italic>b</italic> gene. <bold>fig. S3.</bold><abbrev xlink:title="Principal Components Analysis" id="ABBRID0EASBK" xlink:type="simple">PCA</abbrev> scatter plots of <italic><tp:taxon-name><tp:taxon-name-part taxon-name-part-type="genus" reg="Lycodon">Lycodon</tp:taxon-name-part> <tp:taxon-name-part taxon-name-part-type="species" reg="duytan">duytan</tp:taxon-name-part></tp:taxon-name></italic> sp. nov, <italic><tp:taxon-name><tp:taxon-name-part taxon-name-part-type="genus" reg="Lycodon">L.</tp:taxon-name-part> <tp:taxon-name-part taxon-name-part-type="species" reg="rufozonatus">rufozonatus</tp:taxon-name-part></tp:taxon-name></italic>, and <italic><tp:taxon-name><tp:taxon-name-part taxon-name-part-type="genus" reg="Lycodon">L.</tp:taxon-name-part> <tp:taxon-name-part taxon-name-part-type="species" reg="walli">walli</tp:taxon-name-part></tp:taxon-name></italic> stat. nov. <bold>fig. S4.</bold><italic><tp:taxon-name><tp:taxon-name-part taxon-name-part-type="genus" reg="Lycodon">Lycodon</tp:taxon-name-part> <tp:taxon-name-part taxon-name-part-type="species" reg="rufozonatus">rufozonatus</tp:taxon-name-part></tp:taxon-name></italic> in preservative – Specimen ANSP 3477 (syntype of <italic><tp:taxon-name><tp:taxon-name-part taxon-name-part-type="genus" reg="Coronella">Coronella</tp:taxon-name-part> <tp:taxon-name-part taxon-name-part-type="species" reg="striata">striata</tp:taxon-name-part></tp:taxon-name></italic>). <bold>fig. S5.</bold><italic><tp:taxon-name><tp:taxon-name-part taxon-name-part-type="genus" reg="Lycodon">Lycodon</tp:taxon-name-part> <tp:taxon-name-part taxon-name-part-type="species" reg="rufozonatus">rufozonatus</tp:taxon-name-part></tp:taxon-name></italic> in preservative – Specimen NMBE 1016377 (topotype of <italic><tp:taxon-name><tp:taxon-name-part taxon-name-part-type="genus" reg="Coronella">Coronella</tp:taxon-name-part> <tp:taxon-name-part taxon-name-part-type="species" reg="striata">striata</tp:taxon-name-part></tp:taxon-name></italic>). <bold>fig. S6.</bold><italic><tp:taxon-name><tp:taxon-name-part taxon-name-part-type="genus" reg="Lycodon">Lycodon</tp:taxon-name-part> <tp:taxon-name-part taxon-name-part-type="species" reg="rufozonatus">rufozonatus</tp:taxon-name-part></tp:taxon-name></italic> in preservative – Specimen SMF 18045 (holotype of <tp:taxon-name><tp:taxon-name-part taxon-name-part-type="genus" reg="Dinodon">Dinodon</tp:taxon-name-part> <tp:taxon-name-part taxon-name-part-type="species" reg="rufozonatus">rufozonatus</tp:taxon-name-part> <tp:taxon-name-part taxon-name-part-type="infraspecific-rank">var.</tp:taxon-name-part> <tp:taxon-name-part taxon-name-part-type="variety" reg="formosana">formosana</tp:taxon-name-part></tp:taxon-name>). <bold>fig. S7.</bold><italic><tp:taxon-name><tp:taxon-name-part taxon-name-part-type="genus" reg="Lycodon">Lycodon</tp:taxon-name-part> <tp:taxon-name-part taxon-name-part-type="species" reg="rufozonatus">rufozonatus</tp:taxon-name-part></tp:taxon-name></italic> in preservative – specimen FMNH 7529 (paratype of <italic><tp:taxon-name><tp:taxon-name-part taxon-name-part-type="genus" reg="Dinodon">Dinodon</tp:taxon-name-part> <tp:taxon-name-part taxon-name-part-type="species" reg="rufozonatum">rufozonatum</tp:taxon-name-part> <tp:taxon-name-part taxon-name-part-type="subspecies" reg="williamsi">williamsi</tp:taxon-name-part></tp:taxon-name></italic>). <bold>fig. S8.</bold><italic><tp:taxon-name><tp:taxon-name-part taxon-name-part-type="genus" reg="Lycodon">Lycodon</tp:taxon-name-part> <tp:taxon-name-part taxon-name-part-type="species" reg="rufozonatus">rufozonatus</tp:taxon-name-part></tp:taxon-name></italic> (all syntypes of <italic><tp:taxon-name><tp:taxon-name-part taxon-name-part-type="genus" reg="Dinodon">Dinodon</tp:taxon-name-part> <tp:taxon-name-part taxon-name-part-type="species" reg="rufozonatum">rufozonatum</tp:taxon-name-part> <tp:taxon-name-part taxon-name-part-type="subspecies" reg="yunnanense">yunnanense</tp:taxon-name-part></tp:taxon-name></italic>) in preservative. <bold>fig. S9.</bold><italic><tp:taxon-name><tp:taxon-name-part taxon-name-part-type="genus" reg="Lycodon">Lycodon</tp:taxon-name-part> <tp:taxon-name-part taxon-name-part-type="species" reg="rufozonatus">rufozonatus</tp:taxon-name-part></tp:taxon-name></italic> in preservative. <bold>fig. S11.</bold><italic><tp:taxon-name><tp:taxon-name-part taxon-name-part-type="genus" reg="Lycodon">Lycodon</tp:taxon-name-part> <tp:taxon-name-part taxon-name-part-type="species" reg="rufozonatus">rufozonatus</tp:taxon-name-part></tp:taxon-name></italic> in life in South Korea and Taiwan, China. <bold>fig. S12.</bold><italic><tp:taxon-name><tp:taxon-name-part taxon-name-part-type="genus" reg="Lycodon">Lycodon</tp:taxon-name-part> <tp:taxon-name-part taxon-name-part-type="species" reg="walli">walli</tp:taxon-name-part></tp:taxon-name></italic> stat. nov. in preservative – Specimen KUZ R62233. <bold>fig. S13.</bold><italic><tp:taxon-name><tp:taxon-name-part taxon-name-part-type="genus" reg="Lycodon">Lycodon</tp:taxon-name-part> <tp:taxon-name-part taxon-name-part-type="species" reg="walli">walli</tp:taxon-name-part></tp:taxon-name></italic> stat. nov. in life in Japan. <bold>fig. S14.</bold><italic><tp:taxon-name><tp:taxon-name-part taxon-name-part-type="genus" reg="Lycodon">Lycodon</tp:taxon-name-part> <tp:taxon-name-part taxon-name-part-type="species" reg="duytan">duytan</tp:taxon-name-part></tp:taxon-name></italic> sp. nov. in life – specimen DTU 541. <bold>table S1.</bold> Measurements and scale counts of <italic><tp:taxon-name><tp:taxon-name-part taxon-name-part-type="genus" reg="Lycodon">Lycodon</tp:taxon-name-part> <tp:taxon-name-part taxon-name-part-type="species" reg="rufozonatus">rufozonatus</tp:taxon-name-part></tp:taxon-name></italic> species complex. <bold>table S2.</bold> Summary statistics of the principal components analysis (<abbrev xlink:title="Principal Components Analysis" id="ABBRID0E2ZBK" xlink:type="simple">PCA</abbrev>). <bold>table S3.</bold> DNA sequences, voucher specimens, GenBank accession numbers of <italic><tp:taxon-name><tp:taxon-name-part taxon-name-part-type="genus" reg="Lycodon">Lycodon</tp:taxon-name-part></tp:taxon-name></italic> and outgroup taxa used in this study. <bold>table S4.</bold> The species delimitation results of Bayesian PTP (<abbrev xlink:title="Bayesian implementation of Poisson Tree Processes model" id="ABBRID0EK1BK" xlink:type="simple">bPTP</abbrev>) and <abbrev xlink:title="Assemble Species by Automatic Partitioning" id="ABBRID0EO1BK" xlink:type="simple">ASAP</abbrev> with Jukes-Cantor distance (JC69) and Kimura (K80) ts/tv 2.0. <bold>table S5.</bold> Acronyms of museums and other natural history collections mentioned in this study. <bold>table S6.</bold> Uncorrected (“p”) distance matrix showing percentage pairwise genetic divergence (cytochrome b) between <italic><tp:taxon-name><tp:taxon-name-part taxon-name-part-type="genus" reg="Lycodon">Lycodon</tp:taxon-name-part> <tp:taxon-name-part taxon-name-part-type="species" reg="duytan">duytan</tp:taxon-name-part></tp:taxon-name></italic> sp. nov. and closely related species. <bold>table S7.</bold> List of localities of the <italic><tp:taxon-name><tp:taxon-name-part taxon-name-part-type="genus" reg="Lycodon">Lycodon</tp:taxon-name-part> <tp:taxon-name-part taxon-name-part-type="species" reg="duytan">duytan</tp:taxon-name-part></tp:taxon-name></italic> sp. nov., <italic><tp:taxon-name><tp:taxon-name-part taxon-name-part-type="genus" reg="Lycodon">L.</tp:taxon-name-part> <tp:taxon-name-part taxon-name-part-type="species" reg="walli">walli</tp:taxon-name-part></tp:taxon-name></italic> stat. nov., <italic><tp:taxon-name><tp:taxon-name-part taxon-name-part-type="genus" reg="Lycodon">L.</tp:taxon-name-part> <tp:taxon-name-part taxon-name-part-type="species" reg="rufozonatus">rufozonatus</tp:taxon-name-part></tp:taxon-name></italic>, and <italic><tp:taxon-name><tp:taxon-name-part taxon-name-part-type="genus" reg="Lycodon">L.</tp:taxon-name-part> <tp:taxon-name-part taxon-name-part-type="species" reg="rosozonatus">rosozonatus</tp:taxon-name-part></tp:taxon-name></italic> appearing on Fig. <xref ref-type="fig" rid="F1">1</xref>.</p></statement><media xlink:href="zookeys-1251-293_article-157817__-s001.pdf" mimetype="application" mime-subtype="pdf" position="float" orientation="portrait" xlink:type="simple" id="oo_1416276.pdf"><uri content-type="original_file" xlink:type="simple">https://binary.pensoft.net/file/1416276</uri></media><permissions><license xlink:type="simple"><license-p>This dataset is made available under the Open Database License (http://opendatacommons.org/licenses/odbl/1.0/). The Open Database License (ODbL) is a license agreement intended to allow users to freely share, modify, and use this Dataset while maintaining this same freedom for others, provided that the original source and author(s) are credited.</license-p></license></permissions><attrib specific-use="authors">Tan Van Nguyen, Nikolay A. Poyarkov, Gernot Vogel</attrib></supplementary-material><fig id="F1" position="float" orientation="portrait"><object-id xmlns:xlink="http://www.w3.org/1999/xlink" content-type="doi" xlink:type="simple">10.3897/zookeys.1251.157817.figure1</object-id><object-id xmlns:xlink="http://www.w3.org/1999/xlink" content-type="arpha" xlink:type="simple">F1B0A2F6-CFED-5412-96BA-A904B337E994</object-id><label>Figure 1.</label><caption><p>Distribution ranges of the <italic><tp:taxon-name><tp:taxon-name-part taxon-name-part-type="genus" reg="Lycodon">Lycodon</tp:taxon-name-part> <tp:taxon-name-part taxon-name-part-type="species" reg="rufozonatus">rufozonatus</tp:taxon-name-part></tp:taxon-name></italic> species complex in East Asia and Vietnam. Notes: numbers indicate different localities where the species have been recorded (see Suppl. material <xref ref-type="supplementary-material" rid="S1">1</xref>: table S7 for the details of localities).</p></caption><graphic xmlns:xlink="http://www.w3.org/1999/xlink" xlink:href="zookeys-1251-293_article-157817__-g001.jpg" position="float" orientation="portrait" xlink:type="simple" id="oo_1416271.jpg"><uri content-type="original_file" xlink:type="simple">https://binary.pensoft.net/fig/1416271</uri></graphic></fig></tp:treatment-sec><ref-list><ref id="B48"><mixed-citation xmlns:xlink="http://www.w3.org/1999/xlink" xlink:type="simple"><person-group><name name-style="western"><surname>Stejneger</surname><given-names>LH</given-names></name></person-group> (<year>1907</year>) Herpetology of Japan and adjacent territory. Bulletin of the United States National Museum (58), i–xx, 1–577. [409 figs, 35 pls] <ext-link xlink:href="10.5479/si.03629236.58.i" ext-link-type="doi" xlink:type="simple">https://doi.org/10.5479/si.03629236.58.i</ext-link></mixed-citation></ref><ref id="B23"><mixed-citation xmlns:xlink="http://www.w3.org/1999/xlink" xlink:type="simple"><person-group><name name-style="western"><surname>Maki</surname><given-names>M</given-names></name></person-group> (<year>1931</year>) <source>A monograph of the snakes of Japan.</source><publisher-name>Dai-ichi Shobo</publisher-name>, <publisher-loc>Tokyo</publisher-loc>, <size units="page">240 pp</size>.</mixed-citation></ref><ref id="B50"><mixed-citation xmlns:xlink="http://www.w3.org/1999/xlink" xlink:type="simple"><person-group><name name-style="western"><surname>Takara</surname><given-names>T</given-names></name></person-group> (<year>1962</year>) <article-title>Studies on the terrestrial snakes in the Ryukyu Archipelago.</article-title><source>Science Bulletin of the Agriculture and Home Economics Division</source><volume>9</volume>: <fpage>1</fpage>–<lpage>202</lpage>. [in Japanese]</mixed-citation></ref><ref id="B11"><mixed-citation xmlns:xlink="http://www.w3.org/1999/xlink" xlink:type="simple"><person-group><name name-style="western"><surname>Duméril</surname><given-names>AMC</given-names></name><name name-style="western"><surname>Bibron</surname><given-names>G</given-names></name><name name-style="western"><surname>Duméril</surname><given-names>AHA</given-names></name></person-group> (<year>1854</year>) Erpétologie générale ou histoire naturelle complète des reptiles. Tome septième-Première partie. Comprenant l’histoire des serpents non venimeux. Librairie Encyclopédique de Roret, Paris, vii + 780 pp. [in French] <ext-link xlink:href="10.5962/bhl.title.112278" ext-link-type="doi" xlink:type="simple">https://doi.org/10.5962/bhl.title.112278</ext-link></mixed-citation></ref><ref id="B4"><mixed-citation xmlns:xlink="http://www.w3.org/1999/xlink" xlink:type="simple"><person-group><name name-style="western"><surname>Boettger</surname><given-names>O</given-names></name></person-group> (<year>1885</year>) Materialien zur herpetologischen Fauna von China I. 1. Liste der ersten Moellendorff schen Sendung Sudchinesischer Kriechthiere. Berichte Offenbacher Ver. für Naturkund 24–25: 115–170.</mixed-citation></ref><ref id="B15"><mixed-citation xmlns:xlink="http://www.w3.org/1999/xlink" xlink:type="simple"><person-group><name name-style="western"><surname>Hallowell</surname><given-names>E</given-names></name></person-group> (<year>1856</year>) <article-title>[1857] Notes on the reptiles in the collection of the museum of the Academy of Natural Sciences. Proceedings.</article-title><source>Academy of Natural Sciences of Philadelphia</source><volume>8</volume>(<issue>4</issue>): <fpage>146</fpage>–<lpage>153</lpage>.</mixed-citation></ref><ref id="B45"><mixed-citation xmlns:xlink="http://www.w3.org/1999/xlink" xlink:type="simple"><person-group><name name-style="western"><surname>Schmidt</surname><given-names>KP</given-names></name></person-group> (<year>1925</year>) New Chinese amphibians and reptiles. American Museum Novitates, 1–3.</mixed-citation></ref><ref id="B25"><mixed-citation xmlns:xlink="http://www.w3.org/1999/xlink" xlink:type="simple"><person-group><name name-style="western"><surname>Mell</surname><given-names>R</given-names></name></person-group> (<year>1931</year>) <source>Beiträge zur fauna Sinica. IV. Grundzuge einer Ökologie der chinesischen Reptilien und einer herpetologischen Tiergeographie Chinas.</source><publisher-name>Walter de Gruyter</publisher-name>, <publisher-loc>Berlin</publisher-loc>, <size units="page">282 pp</size>.</mixed-citation></ref><ref id="B63"><mixed-citation xmlns:xlink="http://www.w3.org/1999/xlink" xlink:type="simple"><person-group><name name-style="western"><surname>Yang</surname><given-names>DT</given-names></name><name name-style="western"><surname>Rao</surname><given-names>DQ</given-names></name></person-group> (<year>2008</year>) <source><tp:taxon-name><tp:taxon-name-part taxon-name-part-type="class">Amphibia</tp:taxon-name-part></tp:taxon-name> and <tp:taxon-name><tp:taxon-name-part taxon-name-part-type="class">Reptilia</tp:taxon-name-part></tp:taxon-name> of Yunnan.</source><publisher-name>Kunming</publisher-name>, <publisher-loc>Yunnan Publishing Group Corporation, Yunnan Science</publisher-loc>, <size units="page">411 pp</size>.</mixed-citation></ref><ref id="B27"><mixed-citation xmlns:xlink="http://www.w3.org/1999/xlink" xlink:type="simple"><person-group><name name-style="western"><surname>Nguyen</surname><given-names>TV</given-names></name><name name-style="western"><surname>Vogel</surname><given-names>G</given-names></name></person-group> (<year>2025</year>) <article-title>A new species of the <italic><tp:taxon-name><tp:taxon-name-part taxon-name-part-type="genus">Lycodon</tp:taxon-name-part></tp:taxon-name></italic> Fitzinger, 1826 from Northern part of the Truong Son Mountains, Central Vietnam (Reptiles, <tp:taxon-name><tp:taxon-name-part taxon-name-part-type="order">Squamata</tp:taxon-name-part></tp:taxon-name>, <tp:taxon-name><tp:taxon-name-part taxon-name-part-type="family">Colubridae</tp:taxon-name-part></tp:taxon-name>).</article-title><source>Zootaxa</source><volume>5570</volume>(<issue>3</issue>): <fpage>484</fpage>–<lpage>510</lpage>. <ext-link xlink:href="10.11646/zootaxa.5570.3.3" ext-link-type="doi" xlink:type="simple">https://doi.org/10.11646/zootaxa.5570.3.3</ext-link></mixed-citation></ref><ref id="B30"><mixed-citation xmlns:xlink="http://www.w3.org/1999/xlink" xlink:type="simple"><person-group><name name-style="western"><surname>Nguyen</surname><given-names>TA</given-names></name><name name-style="western"><surname>Duong</surname><given-names>TV</given-names></name><name name-style="western"><surname>Wood</surname><given-names>PL</given-names></name><name name-style="western"><surname>Grismer</surname><given-names>LL</given-names></name></person-group> (<year>2022</year>) <article-title>Two new syntopic species of wolf snakes (genus <italic><tp:taxon-name><tp:taxon-name-part taxon-name-part-type="genus">Lycodon</tp:taxon-name-part></tp:taxon-name></italic> H. Boie in Fitzinger, 1826) from an imperiled ecosystem in the Song Giang River Valley of southern Vietnam (<tp:taxon-name><tp:taxon-name-part taxon-name-part-type="order">Squamata</tp:taxon-name-part></tp:taxon-name>: <tp:taxon-name><tp:taxon-name-part taxon-name-part-type="family">Colubridae</tp:taxon-name-part></tp:taxon-name>).</article-title><source>Vertebrate Zoology</source><volume>72</volume>: <fpage>371</fpage>–<lpage>384</lpage>. <ext-link xlink:href="10.3897/vz.72.e82201" ext-link-type="doi" xlink:type="simple">https://doi.org/10.3897/vz.72.e82201</ext-link></mixed-citation></ref><ref id="B9"><mixed-citation xmlns:xlink="http://www.w3.org/1999/xlink" xlink:type="simple"><person-group><name name-style="western"><surname>Do</surname><given-names>DT</given-names></name><name name-style="western"><surname>Ngo</surname><given-names>CD</given-names></name><name name-style="western"><surname>Ziegler</surname><given-names>T</given-names></name><name name-style="western"><surname>Nguyen</surname><given-names>TQ</given-names></name></person-group> (<year>2017</year>) <article-title>First record of <italic><tp:taxon-name><tp:taxon-name-part taxon-name-part-type="genus">Lycodon</tp:taxon-name-part> <tp:taxon-name-part taxon-name-part-type="species">cardamomensis</tp:taxon-name-part></tp:taxon-name></italic> Daltry et Wüster, 2002 (<tp:taxon-name><tp:taxon-name-part taxon-name-part-type="order">Squamata</tp:taxon-name-part></tp:taxon-name>: <tp:taxon-name><tp:taxon-name-part taxon-name-part-type="family">Colubridae</tp:taxon-name-part></tp:taxon-name>) from Vietnam.</article-title><source>Russian Journal of Herpetology</source><volume>24</volume>(<issue>2</issue>): <fpage>167</fpage>–<lpage>170</lpage>. <ext-link xlink:href="10.30906/1026-2296-2019-24-2-167-170" ext-link-type="doi" xlink:type="simple">https://doi.org/10.30906/1026-2296-2019-24-2-167-170</ext-link></mixed-citation></ref><ref id="B47"><mixed-citation xmlns:xlink="http://www.w3.org/1999/xlink" xlink:type="simple"><person-group><name name-style="western"><surname>Smith</surname><given-names>MA</given-names></name></person-group> (<year>1943</year>) The fauna of British India, Ceylon and Burma, including the whole of the Indo-chinese subregion. <tp:taxon-name><tp:taxon-name-part taxon-name-part-type="class">Reptilia</tp:taxon-name-part></tp:taxon-name> and <tp:taxon-name><tp:taxon-name-part taxon-name-part-type="class">Amphibia</tp:taxon-name-part></tp:taxon-name>. Vol. III. <tp:taxon-name><tp:taxon-name-part taxon-name-part-type="suborder">Serpentes</tp:taxon-name-part></tp:taxon-name>. Secretary of State for India, London, xii + 583 pp. [folding map]</mixed-citation></ref><ref id="B54"><mixed-citation xmlns:xlink="http://www.w3.org/1999/xlink" xlink:type="simple"><person-group><name name-style="western"><surname>Vogel</surname><given-names>G</given-names></name><name name-style="western"><surname>David</surname><given-names>P</given-names></name></person-group> (<year>2019</year>) <article-title>A new species of the <italic><tp:taxon-name><tp:taxon-name-part taxon-name-part-type="genus">Lycodon</tp:taxon-name-part> <tp:taxon-name-part taxon-name-part-type="species">fasciatus</tp:taxon-name-part></tp:taxon-name></italic> complex from the Khorat Plateau, eastern Thailand (reptiles, <tp:taxon-name><tp:taxon-name-part taxon-name-part-type="order">Squamata</tp:taxon-name-part></tp:taxon-name>, <tp:taxon-name><tp:taxon-name-part taxon-name-part-type="family">Colubridae</tp:taxon-name-part></tp:taxon-name>).</article-title><source>Zootaxa</source><volume>4577</volume>(<issue>3</issue>): <fpage>515</fpage>–<lpage>528</lpage>. <ext-link xlink:href="10.11646/zootaxa.4577.3.6" ext-link-type="doi" xlink:type="simple">https://doi.org/10.11646/zootaxa.4577.3.6</ext-link></mixed-citation></ref><ref id="B17"><mixed-citation xmlns:xlink="http://www.w3.org/1999/xlink" xlink:type="simple">IUCN Standards and Petitions Committee (<year>2024</year>) Guidelines for using the IUCN red list categories and criteria. Ver. 16. Prepared by the standards and petitions committee. The IUCN Red List of Threatened Species. <ext-link xlink:href="https://www.iucnredlist.org/documents/RedList%E2%80%93Guidelines.pdf" ext-link-type="uri" xlink:type="simple">https://www.iucnredlist.org/documents/RedList–Guidelines.pdf</ext-link> [1 January 2024]</mixed-citation></ref></ref-list></tp:taxon-treatment>
